# Supplementary material for: Data of numerical simulation and experimental research on the design of a cyclone separator with a high flux density
Source: Data Brief. 2018 Sep 7;20:1836–43. doi: 10.1016/j.dib.2018.08.210 (PMC6169372; doi:10.1016/j.dib.2018.08.210)
Supplement: Supplementary file 2 — Supplementary material [file mmc2.zip]

Archive with 1 entries (1 files):
- mmc2.stp
