# Supplementary material for: Data of numerical simulation and experimental research on the design of a cyclone separator with a high flux density
Source: Data Brief. 2018 Sep 7;20:1836–43. doi: 10.1016/j.dib.2018.08.210 (PMC6169372; doi:10.1016/j.dib.2018.08.210)
Supplement: Supplementary file 2 — Supplementary material [file mmc2.zip › mmc2.stp]

ISO-10303-21
HEADER
FILE_DESCRIPTION( ( 'STEP Version 203' ), '1' )
FILE_NAME( 'D:/ANSYS PROJECTS/VNIIR/GET195/Separator/Separator/lopatkivbochke1_files/Geom.stp', '03/30/18 12:18:59', ( 'ILYA' ), ( ' ' ), 'PSStep 17.0.49', 'DesignModeler STEP Output', ' ' )
FILE_SCHEMA( ( 'CONFIG_CONTROL_DESIGN' ) )
ENDSEC
DATA
#1 = DESIGN_CONTEXT( '', #135, 'design' )
#2 = APPLICATION_PROTOCOL_DEFINITION( 'international standard', 'config_control_design', 1994, #135 )
#3 = PRODUCT_CATEGORY_RELATIONSHIP( 'NONE', 'NONE', #136, #137 )
#4 = DATE_AND_TIME( #138, #139 )
#5 = DATE_TIME_ROLE( 'creation_date' )
#6 = DATE_TIME_ROLE( 'classification_date' )
#7 = PERSON_AND_ORGANIZATION_ROLE( 'creator' )
#8 = PERSON_AND_ORGANIZATION_ROLE( 'design_supplier' )
#9 = PERSON_AND_ORGANIZATION_ROLE( 'classification_officer' )
#10 = PERSON_AND_ORGANIZATION_ROLE( 'design_owner' )
#11 = APPROVAL_PERSON_ORGANIZATION( #140, #141, #142 )
#12 = APPROVAL_DATE_TIME( #4, #141 )
#13 = CC_DESIGN_APPROVAL( #141, ( #143, #144, #145 ) )
#14 = CC_DESIGN_DATE_AND_TIME_ASSIGNMENT( #4, #5, ( #145 ) )
#15 = CC_DESIGN_DATE_AND_TIME_ASSIGNMENT( #4, #6, ( #143 ) )
#16 = CC_DESIGN_PERSON_AND_ORGANIZATION_ASSIGNMENT( #140, #10, ( #146 ) )
#17 = CC_DESIGN_PERSON_AND_ORGANIZATION_ASSIGNMENT( #140, #7, ( #145 ) )
#18 = CC_DESIGN_PERSON_AND_ORGANIZATION_ASSIGNMENT( #140, #7, ( #144 ) )
#19 = CC_DESIGN_PERSON_AND_ORGANIZATION_ASSIGNMENT( #140, #8, ( #144 ) )
#20 = CC_DESIGN_SECURITY_CLASSIFICATION( #143, ( #144 ) )
#21 = CC_DESIGN_PERSON_AND_ORGANIZATION_ASSIGNMENT( #140, #9, ( #143 ) )
#22 = SHAPE_DEFINITION_REPRESENTATION( #147, #148 )
#23 = PRODUCT_CATEGORY_RELATIONSHIP( 'NONE', 'NONE', #136, #149 )
#24 = DATE_AND_TIME( #150, #151 )
#25 = APPROVAL_DATE_TIME( #24, #141 )
#26 = CC_DESIGN_APPROVAL( #141, ( #143, #152, #153 ) )
#27 = CC_DESIGN_DATE_AND_TIME_ASSIGNMENT( #24, #5, ( #153 ) )
#28 = CC_DESIGN_DATE_AND_TIME_ASSIGNMENT( #24, #6, ( #143 ) )
#29 = CC_DESIGN_PERSON_AND_ORGANIZATION_ASSIGNMENT( #140, #10, ( #154 ) )
#30 = CC_DESIGN_PERSON_AND_ORGANIZATION_ASSIGNMENT( #140, #7, ( #153 ) )
#31 = CC_DESIGN_PERSON_AND_ORGANIZATION_ASSIGNMENT( #140, #7, ( #152 ) )
#32 = CC_DESIGN_PERSON_AND_ORGANIZATION_ASSIGNMENT( #140, #8, ( #152 ) )
#33 = CC_DESIGN_SECURITY_CLASSIFICATION( #143, ( #152 ) )
#34 = SHAPE_DEFINITION_REPRESENTATION( #155, #156 )
#35 = PRODUCT_CATEGORY_RELATIONSHIP( 'NONE', 'NONE', #136, #157 )
#36 = DATE_AND_TIME( #158, #159 )
#37 = APPROVAL_DATE_TIME( #36, #141 )
#38 = CC_DESIGN_APPROVAL( #141, ( #143, #160, #161 ) )
#39 = CC_DESIGN_DATE_AND_TIME_ASSIGNMENT( #36, #5, ( #161 ) )
#40 = CC_DESIGN_DATE_AND_TIME_ASSIGNMENT( #36, #6, ( #143 ) )
#41 = CC_DESIGN_PERSON_AND_ORGANIZATION_ASSIGNMENT( #140, #10, ( #162 ) )
#42 = CC_DESIGN_PERSON_AND_ORGANIZATION_ASSIGNMENT( #140, #7, ( #161 ) )
#43 = CC_DESIGN_PERSON_AND_ORGANIZATION_ASSIGNMENT( #140, #7, ( #160 ) )
#44 = CC_DESIGN_PERSON_AND_ORGANIZATION_ASSIGNMENT( #140, #8, ( #160 ) )
#45 = CC_DESIGN_SECURITY_CLASSIFICATION( #143, ( #160 ) )
#46 = SHAPE_DEFINITION_REPRESENTATION( #163, #164 )
#47 = PRODUCT_CATEGORY_RELATIONSHIP( 'NONE', 'NONE', #136, #165 )
#48 = DATE_AND_TIME( #166, #167 )
#49 = APPROVAL_DATE_TIME( #48, #141 )
#50 = CC_DESIGN_APPROVAL( #141, ( #143, #168, #169 ) )
#51 = CC_DESIGN_DATE_AND_TIME_ASSIGNMENT( #48, #5, ( #169 ) )
#52 = CC_DESIGN_DATE_AND_TIME_ASSIGNMENT( #48, #6, ( #143 ) )
#53 = CC_DESIGN_PERSON_AND_ORGANIZATION_ASSIGNMENT( #140, #10, ( #170 ) )
#54 = CC_DESIGN_PERSON_AND_ORGANIZATION_ASSIGNMENT( #140, #7, ( #169 ) )
#55 = CC_DESIGN_PERSON_AND_ORGANIZATION_ASSIGNMENT( #140, #7, ( #168 ) )
#56 = CC_DESIGN_PERSON_AND_ORGANIZATION_ASSIGNMENT( #140, #8, ( #168 ) )
#57 = CC_DESIGN_SECURITY_CLASSIFICATION( #143, ( #168 ) )
#58 = SHAPE_DEFINITION_REPRESENTATION( #171, #172 )
#59 = PRODUCT_CATEGORY_RELATIONSHIP( 'NONE', 'NONE', #136, #173 )
#60 = DATE_AND_TIME( #174, #175 )
#61 = APPROVAL_DATE_TIME( #60, #141 )
#62 = CC_DESIGN_APPROVAL( #141, ( #143, #176, #177 ) )
#63 = CC_DESIGN_DATE_AND_TIME_ASSIGNMENT( #60, #5, ( #177 ) )
#64 = CC_DESIGN_DATE_AND_TIME_ASSIGNMENT( #60, #6, ( #143 ) )
#65 = CC_DESIGN_PERSON_AND_ORGANIZATION_ASSIGNMENT( #140, #10, ( #178 ) )
#66 = CC_DESIGN_PERSON_AND_ORGANIZATION_ASSIGNMENT( #140, #7, ( #177 ) )
#67 = CC_DESIGN_PERSON_AND_ORGANIZATION_ASSIGNMENT( #140, #7, ( #176 ) )
#68 = CC_DESIGN_PERSON_AND_ORGANIZATION_ASSIGNMENT( #140, #8, ( #176 ) )
#69 = CC_DESIGN_SECURITY_CLASSIFICATION( #143, ( #176 ) )
#70 = SHAPE_DEFINITION_REPRESENTATION( #179, #180 )
#71 = PRODUCT_CATEGORY_RELATIONSHIP( 'NONE', 'NONE', #136, #181 )
#72 = DATE_AND_TIME( #182, #183 )
#73 = APPROVAL_DATE_TIME( #72, #141 )
#74 = CC_DESIGN_APPROVAL( #141, ( #143, #184, #185 ) )
#75 = CC_DESIGN_DATE_AND_TIME_ASSIGNMENT( #72, #5, ( #185 ) )
#76 = CC_DESIGN_DATE_AND_TIME_ASSIGNMENT( #72, #6, ( #143 ) )
#77 = CC_DESIGN_PERSON_AND_ORGANIZATION_ASSIGNMENT( #140, #10, ( #186 ) )
#78 = CC_DESIGN_PERSON_AND_ORGANIZATION_ASSIGNMENT( #140, #7, ( #185 ) )
#79 = CC_DESIGN_PERSON_AND_ORGANIZATION_ASSIGNMENT( #140, #7, ( #184 ) )
#80 = CC_DESIGN_PERSON_AND_ORGANIZATION_ASSIGNMENT( #140, #8, ( #184 ) )
#81 = CC_DESIGN_SECURITY_CLASSIFICATION( #143, ( #184 ) )
#82 = SHAPE_DEFINITION_REPRESENTATION( #187, #188 )
#83 = PRODUCT_CATEGORY_RELATIONSHIP( 'NONE', 'NONE', #136, #189 )
#84 = DATE_AND_TIME( #190, #191 )
#85 = APPROVAL_DATE_TIME( #84, #141 )
#86 = CC_DESIGN_APPROVAL( #141, ( #143, #192, #193 ) )
#87 = CC_DESIGN_DATE_AND_TIME_ASSIGNMENT( #84, #5, ( #193 ) )
#88 = CC_DESIGN_DATE_AND_TIME_ASSIGNMENT( #84, #6, ( #143 ) )
#89 = CC_DESIGN_PERSON_AND_ORGANIZATION_ASSIGNMENT( #140, #10, ( #194 ) )
#90 = CC_DESIGN_PERSON_AND_ORGANIZATION_ASSIGNMENT( #140, #7, ( #193 ) )
#91 = CC_DESIGN_PERSON_AND_ORGANIZATION_ASSIGNMENT( #140, #7, ( #192 ) )
#92 = CC_DESIGN_PERSON_AND_ORGANIZATION_ASSIGNMENT( #140, #8, ( #192 ) )
#93 = CC_DESIGN_SECURITY_CLASSIFICATION( #143, ( #192 ) )
#94 = SHAPE_DEFINITION_REPRESENTATION( #195, #196 )
#95 = PRODUCT_CATEGORY_RELATIONSHIP( 'NONE', 'NONE', #136, #197 )
#96 = DATE_AND_TIME( #198, #199 )
#97 = APPROVAL_DATE_TIME( #96, #141 )
#98 = CC_DESIGN_APPROVAL( #141, ( #143, #200, #201 ) )
#99 = CC_DESIGN_DATE_AND_TIME_ASSIGNMENT( #96, #5, ( #201 ) )
#100 = CC_DESIGN_DATE_AND_TIME_ASSIGNMENT( #96, #6, ( #143 ) )
#101 = CC_DESIGN_PERSON_AND_ORGANIZATION_ASSIGNMENT( #140, #10, ( #202 ) )
#102 = CC_DESIGN_PERSON_AND_ORGANIZATION_ASSIGNMENT( #140, #7, ( #201 ) )
#103 = CC_DESIGN_PERSON_AND_ORGANIZATION_ASSIGNMENT( #140, #7, ( #200 ) )
#104 = CC_DESIGN_PERSON_AND_ORGANIZATION_ASSIGNMENT( #140, #8, ( #200 ) )
#105 = CC_DESIGN_SECURITY_CLASSIFICATION( #143, ( #200 ) )
#106 = SHAPE_DEFINITION_REPRESENTATION( #203, #204 )
#107 = PRODUCT_CATEGORY_RELATIONSHIP( 'NONE', 'NONE', #136, #205 )
#108 = DATE_AND_TIME( #206, #207 )
#109 = APPROVAL_DATE_TIME( #108, #141 )
#110 = CC_DESIGN_APPROVAL( #141, ( #143, #208, #209 ) )
#111 = CC_DESIGN_DATE_AND_TIME_ASSIGNMENT( #108, #5, ( #209 ) )
#112 = CC_DESIGN_DATE_AND_TIME_ASSIGNMENT( #108, #6, ( #143 ) )
#113 = CC_DESIGN_PERSON_AND_ORGANIZATION_ASSIGNMENT( #140, #10, ( #210 ) )
#114 = CC_DESIGN_PERSON_AND_ORGANIZATION_ASSIGNMENT( #140, #7, ( #209 ) )
#115 = CC_DESIGN_PERSON_AND_ORGANIZATION_ASSIGNMENT( #140, #7, ( #208 ) )
#116 = CC_DESIGN_PERSON_AND_ORGANIZATION_ASSIGNMENT( #140, #8, ( #208 ) )
#117 = CC_DESIGN_SECURITY_CLASSIFICATION( #143, ( #208 ) )
#118 = SHAPE_DEFINITION_REPRESENTATION( #211, #212 )
#119 = PRODUCT_CATEGORY_RELATIONSHIP( 'NONE', 'NONE', #136, #213 )
#120 = DATE_AND_TIME( #214, #215 )
#121 = APPROVAL_DATE_TIME( #120, #141 )
#122 = CC_DESIGN_APPROVAL( #141, ( #143, #216, #217 ) )
#123 = CC_DESIGN_DATE_AND_TIME_ASSIGNMENT( #120, #5, ( #217 ) )
#124 = CC_DESIGN_DATE_AND_TIME_ASSIGNMENT( #120, #6, ( #143 ) )
#125 = CC_DESIGN_PERSON_AND_ORGANIZATION_ASSIGNMENT( #140, #10, ( #218 ) )
#126 = CC_DESIGN_PERSON_AND_ORGANIZATION_ASSIGNMENT( #140, #7, ( #217 ) )
#127 = CC_DESIGN_PERSON_AND_ORGANIZATION_ASSIGNMENT( #140, #7, ( #216 ) )
#128 = CC_DESIGN_PERSON_AND_ORGANIZATION_ASSIGNMENT( #140, #8, ( #216 ) )
#129 = CC_DESIGN_SECURITY_CLASSIFICATION( #143, ( #216 ) )
#130 = SHAPE_DEFINITION_REPRESENTATION( #219, #220 )
#131 = ( GEOMETRIC_REPRESENTATION_CONTEXT( 3 )GLOBAL_UNCERTAINTY_ASSIGNED_CONTEXT( ( #223 ) )GLOBAL_UNIT_ASSIGNED_CONTEXT( ( #225, #226, #227 ) )REPRESENTATION_CONTEXT( 'NONE', 'WORKSPACE' ) )
#135 = APPLICATION_CONTEXT( 'configuration controlled 3D designs of mechanical parts and assemblies' )
#136 = PRODUCT_CATEGORY( 'part', 'NONE' )
#137 = PRODUCT_RELATED_PRODUCT_CATEGORY( 'detail', ' ', ( #146 ) )
#138 = CALENDAR_DATE( 2018, 30, 2 )
#139 = LOCAL_TIME( 12, 18, 59.0000000000000, #229 )
#140 = PERSON_AND_ORGANIZATION( #230, #231 )
#141 = APPROVAL( #232, 'SOLID MODEL' )
#142 = APPROVAL_ROLE( 'APPROVED' )
#143 = SECURITY_CLASSIFICATION( '', '', #233 )
#144 = PRODUCT_DEFINITION_FORMATION_WITH_SPECIFIED_SOURCE( ' ', 'NONE', #146, .NOT_KNOWN. )
#145 = PRODUCT_DEFINITION( 'NONE', 'NONE', #144, #1 )
#146 = PRODUCT( '1', '1', 'PART-1-DESC', ( #234 ) )
#147 = PRODUCT_DEFINITION_SHAPE( 'NONE', 'NONE', #145 )
#148 = ADVANCED_BREP_SHAPE_REPRESENTATION( '1', ( #235, #236 ), #131 )
#149 = PRODUCT_RELATED_PRODUCT_CATEGORY( 'detail', ' ', ( #154 ) )
#150 = CALENDAR_DATE( 2018, 30, 2 )
#151 = LOCAL_TIME( 12, 18, 59.0000000000000, #237 )
#152 = PRODUCT_DEFINITION_FORMATION_WITH_SPECIFIED_SOURCE( ' ', 'NONE', #154, .NOT_KNOWN. )
#153 = PRODUCT_DEFINITION( 'NONE', 'NONE', #152, #1 )
#154 = PRODUCT( '2', '2', 'PART-2-DESC', ( #234 ) )
#155 = PRODUCT_DEFINITION_SHAPE( 'NONE', 'NONE', #153 )
#156 = ADVANCED_BREP_SHAPE_REPRESENTATION( '2', ( #238, #239 ), #131 )
#157 = PRODUCT_RELATED_PRODUCT_CATEGORY( 'detail', ' ', ( #162 ) )
#158 = CALENDAR_DATE( 2018, 30, 2 )
#159 = LOCAL_TIME( 12, 18, 59.0000000000000, #240 )
#160 = PRODUCT_DEFINITION_FORMATION_WITH_SPECIFIED_SOURCE( ' ', 'NONE', #162, .NOT_KNOWN. )
#161 = PRODUCT_DEFINITION( 'NONE', 'NONE', #160, #1 )
#162 = PRODUCT( '3', '3', 'PART-3-DESC', ( #234 ) )
#163 = PRODUCT_DEFINITION_SHAPE( 'NONE', 'NONE', #161 )
#164 = ADVANCED_BREP_SHAPE_REPRESENTATION( '3', ( #241, #242 ), #131 )
#165 = PRODUCT_RELATED_PRODUCT_CATEGORY( 'detail', ' ', ( #170 ) )
#166 = CALENDAR_DATE( 2018, 30, 2 )
#167 = LOCAL_TIME( 12, 18, 59.0000000000000, #243 )
#168 = PRODUCT_DEFINITION_FORMATION_WITH_SPECIFIED_SOURCE( ' ', 'NONE', #170, .NOT_KNOWN. )
#169 = PRODUCT_DEFINITION( 'NONE', 'NONE', #168, #1 )
#170 = PRODUCT( '4', '4', 'PART-4-DESC', ( #234 ) )
#171 = PRODUCT_DEFINITION_SHAPE( 'NONE', 'NONE', #169 )
#172 = ADVANCED_BREP_SHAPE_REPRESENTATION( '4', ( #244, #245 ), #131 )
#173 = PRODUCT_RELATED_PRODUCT_CATEGORY( 'detail', ' ', ( #178 ) )
#174 = CALENDAR_DATE( 2018, 30, 2 )
#175 = LOCAL_TIME( 12, 18, 59.0000000000000, #246 )
#176 = PRODUCT_DEFINITION_FORMATION_WITH_SPECIFIED_SOURCE( ' ', 'NONE', #178, .NOT_KNOWN. )
#177 = PRODUCT_DEFINITION( 'NONE', 'NONE', #176, #1 )
#178 = PRODUCT( '5', '5', 'PART-5-DESC', ( #234 ) )
#179 = PRODUCT_DEFINITION_SHAPE( 'NONE', 'NONE', #177 )
#180 = ADVANCED_BREP_SHAPE_REPRESENTATION( '5', ( #247, #248 ), #131 )
#181 = PRODUCT_RELATED_PRODUCT_CATEGORY( 'detail', ' ', ( #186 ) )
#182 = CALENDAR_DATE( 2018, 30, 2 )
#183 = LOCAL_TIME( 12, 18, 59.0000000000000, #249 )
#184 = PRODUCT_DEFINITION_FORMATION_WITH_SPECIFIED_SOURCE( ' ', 'NONE', #186, .NOT_KNOWN. )
#185 = PRODUCT_DEFINITION( 'NONE', 'NONE', #184, #1 )
#186 = PRODUCT( '6', '6', 'PART-6-DESC', ( #234 ) )
#187 = PRODUCT_DEFINITION_SHAPE( 'NONE', 'NONE', #185 )
#188 = ADVANCED_BREP_SHAPE_REPRESENTATION( '6', ( #250, #251 ), #131 )
#189 = PRODUCT_RELATED_PRODUCT_CATEGORY( 'detail', ' ', ( #194 ) )
#190 = CALENDAR_DATE( 2018, 30, 2 )
#191 = LOCAL_TIME( 12, 18, 59.0000000000000, #252 )
#192 = PRODUCT_DEFINITION_FORMATION_WITH_SPECIFIED_SOURCE( ' ', 'NONE', #194, .NOT_KNOWN. )
#193 = PRODUCT_DEFINITION( 'NONE', 'NONE', #192, #1 )
#194 = PRODUCT( '7', '7', 'PART-7-DESC', ( #234 ) )
#195 = PRODUCT_DEFINITION_SHAPE( 'NONE', 'NONE', #193 )
#196 = ADVANCED_BREP_SHAPE_REPRESENTATION( '7', ( #253, #254 ), #131 )
#197 = PRODUCT_RELATED_PRODUCT_CATEGORY( 'detail', ' ', ( #202 ) )
#198 = CALENDAR_DATE( 2018, 30, 2 )
#199 = LOCAL_TIME( 12, 18, 59.0000000000000, #255 )
#200 = PRODUCT_DEFINITION_FORMATION_WITH_SPECIFIED_SOURCE( ' ', 'NONE', #202, .NOT_KNOWN. )
#201 = PRODUCT_DEFINITION( 'NONE', 'NONE', #200, #1 )
#202 = PRODUCT( '8', '8', 'PART-8-DESC', ( #234 ) )
#203 = PRODUCT_DEFINITION_SHAPE( 'NONE', 'NONE', #201 )
#204 = ADVANCED_BREP_SHAPE_REPRESENTATION( '8', ( #256, #257 ), #131 )
#205 = PRODUCT_RELATED_PRODUCT_CATEGORY( 'detail', ' ', ( #210 ) )
#206 = CALENDAR_DATE( 2018, 30, 2 )
#207 = LOCAL_TIME( 12, 18, 59.0000000000000, #258 )
#208 = PRODUCT_DEFINITION_FORMATION_WITH_SPECIFIED_SOURCE( ' ', 'NONE', #210, .NOT_KNOWN. )
#209 = PRODUCT_DEFINITION( 'NONE', 'NONE', #208, #1 )
#210 = PRODUCT( '9', '9', 'PART-9-DESC', ( #234 ) )
#211 = PRODUCT_DEFINITION_SHAPE( 'NONE', 'NONE', #209 )
#212 = ADVANCED_BREP_SHAPE_REPRESENTATION( '9', ( #259, #260 ), #131 )
#213 = PRODUCT_RELATED_PRODUCT_CATEGORY( 'detail', ' ', ( #218 ) )
#214 = CALENDAR_DATE( 2018, 30, 2 )
#215 = LOCAL_TIME( 12, 18, 59.0000000000000, #261 )
#216 = PRODUCT_DEFINITION_FORMATION_WITH_SPECIFIED_SOURCE( ' ', 'NONE', #218, .NOT_KNOWN. )
#217 = PRODUCT_DEFINITION( 'NONE', 'NONE', #216, #1 )
#218 = PRODUCT( '10', '10', 'PART-10-DESC', ( #234 ) )
#219 = PRODUCT_DEFINITION_SHAPE( 'NONE', 'NONE', #217 )
#220 = ADVANCED_BREP_SHAPE_REPRESENTATION( '10', ( #262, #263 ), #131 )
#223 = UNCERTAINTY_MEASURE_WITH_UNIT( LENGTH_MEASURE( 1.00000000000000E-006 ), #225, '', '' )
#225 = ( CONVERSION_BASED_UNIT( 'METRE', #266 )LENGTH_UNIT( )NAMED_UNIT( #269 ) )
#226 = ( NAMED_UNIT( #271 )PLANE_ANGLE_UNIT( )SI_UNIT( $, .RADIAN. ) )
#227 = ( NAMED_UNIT( #271 )SI_UNIT( $, .STERADIAN. )SOLID_ANGLE_UNIT( ) )
#229 = COORDINATED_UNIVERSAL_TIME_OFFSET( 3, 0, .AHEAD. )
#230 = PERSON( '', 'UNSPECIFIED', $, $, $, $ )
#231 = ORGANIZATION( 'UNSPECIFIED', 'UNSPECIFIED', 'UNSPECIFIED' )
#232 = APPROVAL_STATUS( 'approved' )
#233 = SECURITY_CLASSIFICATION_LEVEL( 'unclassified' )
#234 = MECHANICAL_CONTEXT( '', #135, 'mechanical' )
#235 = MANIFOLD_SOLID_BREP( '1', #277 )
#236 = AXIS2_PLACEMENT_3D( '', #278, #279, #280 )
#237 = COORDINATED_UNIVERSAL_TIME_OFFSET( 3, 0, .AHEAD. )
#238 = MANIFOLD_SOLID_BREP( '2', #281 )
#239 = AXIS2_PLACEMENT_3D( '', #282, #283, #284 )
#240 = COORDINATED_UNIVERSAL_TIME_OFFSET( 3, 0, .AHEAD. )
#241 = MANIFOLD_SOLID_BREP( '3', #285 )
#242 = AXIS2_PLACEMENT_3D( '', #286, #287, #288 )
#243 = COORDINATED_UNIVERSAL_TIME_OFFSET( 3, 0, .AHEAD. )
#244 = MANIFOLD_SOLID_BREP( '4', #289 )
#245 = AXIS2_PLACEMENT_3D( '', #290, #291, #292 )
#246 = COORDINATED_UNIVERSAL_TIME_OFFSET( 3, 0, .AHEAD. )
#247 = MANIFOLD_SOLID_BREP( '5', #293 )
#248 = AXIS2_PLACEMENT_3D( '', #294, #295, #296 )
#249 = COORDINATED_UNIVERSAL_TIME_OFFSET( 3, 0, .AHEAD. )
#250 = MANIFOLD_SOLID_BREP( '6', #297 )
#251 = AXIS2_PLACEMENT_3D( '', #298, #299, #300 )
#252 = COORDINATED_UNIVERSAL_TIME_OFFSET( 3, 0, .AHEAD. )
#253 = MANIFOLD_SOLID_BREP( '7', #301 )
#254 = AXIS2_PLACEMENT_3D( '', #302, #303, #304 )
#255 = COORDINATED_UNIVERSAL_TIME_OFFSET( 3, 0, .AHEAD. )
#256 = MANIFOLD_SOLID_BREP( '8', #305 )
#257 = AXIS2_PLACEMENT_3D( '', #306, #307, #308 )
#258 = COORDINATED_UNIVERSAL_TIME_OFFSET( 3, 0, .AHEAD. )
#259 = MANIFOLD_SOLID_BREP( '9', #309 )
#260 = AXIS2_PLACEMENT_3D( '', #310, #311, #312 )
#261 = COORDINATED_UNIVERSAL_TIME_OFFSET( 3, 0, .AHEAD. )
#262 = MANIFOLD_SOLID_BREP( '10', #313 )
#263 = AXIS2_PLACEMENT_3D( '', #314, #315, #316 )
#266 = LENGTH_MEASURE_WITH_UNIT( LENGTH_MEASURE( 1.00000000000000 ), #317 )
#269 = DIMENSIONAL_EXPONENTS( 1.00000000000000, 0.000000000000000, 0.000000000000000, 0.000000000000000, 0.000000000000000, 0.000000000000000, 0.000000000000000 )
#271 = DIMENSIONAL_EXPONENTS( 0.000000000000000, 0.000000000000000, 0.000000000000000, 0.000000000000000, 0.000000000000000, 0.000000000000000, 0.000000000000000 )
#277 = CLOSED_SHELL( '', ( #318, #319, #320 ) )
#278 = CARTESIAN_POINT( '', ( 0.000000000000000, 0.000000000000000, 0.000000000000000 ) )
#279 = DIRECTION( '', ( 0.000000000000000, 0.000000000000000, 1.00000000000000 ) )
#280 = DIRECTION( '', ( 1.00000000000000, 0.000000000000000, 0.000000000000000 ) )
#281 = CLOSED_SHELL( '', ( #321, #322, #323, #324, #325, #326, #327, #328, #329, #330, #331, #332, #333, #334, #335, #336, #337, #338, #339 ) )
#282 = CARTESIAN_POINT( '', ( 0.000000000000000, 0.000000000000000, 0.000000000000000 ) )
#283 = DIRECTION( '', ( 0.000000000000000, 0.000000000000000, 1.00000000000000 ) )
#284 = DIRECTION( '', ( 1.00000000000000, 0.000000000000000, 0.000000000000000 ) )
#285 = CLOSED_SHELL( '', ( #340, #341, #342, #343 ) )
#286 = CARTESIAN_POINT( '', ( 0.000000000000000, 0.000000000000000, 0.000000000000000 ) )
#287 = DIRECTION( '', ( 0.000000000000000, 0.000000000000000, 1.00000000000000 ) )
#288 = DIRECTION( '', ( 1.00000000000000, 0.000000000000000, 0.000000000000000 ) )
#289 = CLOSED_SHELL( '', ( #344, #345, #346, #347 ) )
#290 = CARTESIAN_POINT( '', ( 0.000000000000000, 0.000000000000000, 0.000000000000000 ) )
#291 = DIRECTION( '', ( 0.000000000000000, 0.000000000000000, 1.00000000000000 ) )
#292 = DIRECTION( '', ( 1.00000000000000, 0.000000000000000, 0.000000000000000 ) )
#293 = CLOSED_SHELL( '', ( #348, #349, #350, #351 ) )
#294 = CARTESIAN_POINT( '', ( 0.000000000000000, 0.000000000000000, 0.000000000000000 ) )
#295 = DIRECTION( '', ( 0.000000000000000, 0.000000000000000, 1.00000000000000 ) )
#296 = DIRECTION( '', ( 1.00000000000000, 0.000000000000000, 0.000000000000000 ) )
#297 = CLOSED_SHELL( '', ( #352, #353, #354, #355, #356, #357, #358, #359, #360, #361, #362, #363, #364, #365, #366, #367, #368, #369, #370 ) )
#298 = CARTESIAN_POINT( '', ( 0.000000000000000, 0.000000000000000, 0.000000000000000 ) )
#299 = DIRECTION( '', ( 0.000000000000000, 0.000000000000000, 1.00000000000000 ) )
#300 = DIRECTION( '', ( 1.00000000000000, 0.000000000000000, 0.000000000000000 ) )
#301 = CLOSED_SHELL( '', ( #371, #372, #373, #374 ) )
#302 = CARTESIAN_POINT( '', ( 0.000000000000000, 0.000000000000000, 0.000000000000000 ) )
#303 = DIRECTION( '', ( 0.000000000000000, 0.000000000000000, 1.00000000000000 ) )
#304 = DIRECTION( '', ( 1.00000000000000, 0.000000000000000, 0.000000000000000 ) )
#305 = CLOSED_SHELL( '', ( #375, #376, #377 ) )
#306 = CARTESIAN_POINT( '', ( 0.000000000000000, 0.000000000000000, 0.000000000000000 ) )
#307 = DIRECTION( '', ( 0.000000000000000, 0.000000000000000, 1.00000000000000 ) )
#308 = DIRECTION( '', ( 1.00000000000000, 0.000000000000000, 0.000000000000000 ) )
#309 = CLOSED_SHELL( '', ( #378, #379, #380, #381, #382, #383, #384, #385, #386, #387, #388, #389, #390, #391, #392, #393, #394, #395, #396 ) )
#310 = CARTESIAN_POINT( '', ( 0.000000000000000, 0.000000000000000, 0.000000000000000 ) )
#311 = DIRECTION( '', ( 0.000000000000000, 0.000000000000000, 1.00000000000000 ) )
#312 = DIRECTION( '', ( 1.00000000000000, 0.000000000000000, 0.000000000000000 ) )
#313 = CLOSED_SHELL( '', ( #397, #398, #399 ) )
#314 = CARTESIAN_POINT( '', ( 0.000000000000000, 0.000000000000000, 0.000000000000000 ) )
#315 = DIRECTION( '', ( 0.000000000000000, 0.000000000000000, 1.00000000000000 ) )
#316 = DIRECTION( '', ( 1.00000000000000, 0.000000000000000, 0.000000000000000 ) )
#317 = ( LENGTH_UNIT( )NAMED_UNIT( #269 )SI_UNIT( $, .METRE. ) )
#318 = ADVANCED_FACE( '', ( #401 ), #402, .F. )
#319 = ADVANCED_FACE( '', ( #403, #404 ), #405, .T. )
#320 = ADVANCED_FACE( '', ( #406 ), #407, .T. )
#321 = ADVANCED_FACE( '', ( #408, #409, #410, #411, #412 ), #413, .T. )
#322 = ADVANCED_FACE( '', ( #414, #415, #416, #417, #418 ), #419, .F. )
#323 = ADVANCED_FACE( '', ( #420 ), #421, .T. )
#324 = ADVANCED_FACE( '', ( #422 ), #423, .F. )
#325 = ADVANCED_FACE( '', ( #424 ), #425, .T. )
#326 = ADVANCED_FACE( '', ( #426 ), #427, .T. )
#327 = ADVANCED_FACE( '', ( #428 ), #429, .F. )
#328 = ADVANCED_FACE( '', ( #430 ), #431, .F. )
#329 = ADVANCED_FACE( '', ( #432 ), #433, .F. )
#330 = ADVANCED_FACE( '', ( #434 ), #435, .T. )
#331 = ADVANCED_FACE( '', ( #436 ), #437, .F. )
#332 = ADVANCED_FACE( '', ( #438 ), #439, .F. )
#333 = ADVANCED_FACE( '', ( #440 ), #441, .T. )
#334 = ADVANCED_FACE( '', ( #442 ), #443, .T. )
#335 = ADVANCED_FACE( '', ( #444 ), #445, .F. )
#336 = ADVANCED_FACE( '', ( #446 ), #447, .T. )
#337 = ADVANCED_FACE( '', ( #448 ), #449, .F. )
#338 = ADVANCED_FACE( '', ( #450 ), #451, .T. )
#339 = ADVANCED_FACE( '', ( #452, #453 ), #454, .T. )
#340 = ADVANCED_FACE( '', ( #455, #456 ), #457, .F. )
#341 = ADVANCED_FACE( '', ( #458, #459 ), #460, .F. )
#342 = ADVANCED_FACE( '', ( #461, #462 ), #463, .F. )
#343 = ADVANCED_FACE( '', ( #464, #465 ), #466, .T. )
#344 = ADVANCED_FACE( '', ( #467, #468 ), #469, .F. )
#345 = ADVANCED_FACE( '', ( #470, #471 ), #472, .T. )
#346 = ADVANCED_FACE( '', ( #473, #474 ), #475, .F. )
#347 = ADVANCED_FACE( '', ( #476, #477 ), #478, .T. )
#348 = ADVANCED_FACE( '', ( #479, #480 ), #481, .T. )
#349 = ADVANCED_FACE( '', ( #482 ), #483, .F. )
#350 = ADVANCED_FACE( '', ( #484 ), #485, .T. )
#351 = ADVANCED_FACE( '', ( #486, #487 ), #488, .T. )
#352 = ADVANCED_FACE( '', ( #489 ), #490, .T. )
#353 = ADVANCED_FACE( '', ( #491 ), #492, .F. )
#354 = ADVANCED_FACE( '', ( #493 ), #494, .F. )
#355 = ADVANCED_FACE( '', ( #495 ), #496, .F. )
#356 = ADVANCED_FACE( '', ( #497 ), #498, .F. )
#357 = ADVANCED_FACE( '', ( #499 ), #500, .F. )
#358 = ADVANCED_FACE( '', ( #501, #502 ), #503, .T. )
#359 = ADVANCED_FACE( '', ( #504, #505 ), #506, .F. )
#360 = ADVANCED_FACE( '', ( #507 ), #508, .F. )
#361 = ADVANCED_FACE( '', ( #509, #510 ), #511, .T. )
#362 = ADVANCED_FACE( '', ( #512 ), #513, .F. )
#363 = ADVANCED_FACE( '', ( #514 ), #515, .T. )
#364 = ADVANCED_FACE( '', ( #516 ), #517, .F. )
#365 = ADVANCED_FACE( '', ( #518 ), #519, .T. )
#366 = ADVANCED_FACE( '', ( #520 ), #521, .F. )
#367 = ADVANCED_FACE( '', ( #522 ), #523, .F. )
#368 = ADVANCED_FACE( '', ( #524 ), #525, .T. )
#369 = ADVANCED_FACE( '', ( #526 ), #527, .F. )
#370 = ADVANCED_FACE( '', ( #528 ), #529, .F. )
#371 = ADVANCED_FACE( '', ( #530, #531 ), #532, .T. )
#372 = ADVANCED_FACE( '', ( #533, #534 ), #535, .T. )
#373 = ADVANCED_FACE( '', ( #536, #537 ), #538, .F. )
#374 = ADVANCED_FACE( '', ( #539, #540 ), #541, .F. )
#375 = ADVANCED_FACE( '', ( #542, #543 ), #544, .T. )
#376 = ADVANCED_FACE( '', ( #545 ), #546, .F. )
#377 = ADVANCED_FACE( '', ( #547 ), #548, .T. )
#378 = ADVANCED_FACE( '', ( #549 ), #550, .T. )
#379 = ADVANCED_FACE( '', ( #551 ), #552, .F. )
#380 = ADVANCED_FACE( '', ( #553 ), #554, .T. )
#381 = ADVANCED_FACE( '', ( #555, #556 ), #557, .T. )
#382 = ADVANCED_FACE( '', ( #558, #559 ), #560, .T. )
#383 = ADVANCED_FACE( '', ( #561 ), #562, .F. )
#384 = ADVANCED_FACE( '', ( #563 ), #564, .T. )
#385 = ADVANCED_FACE( '', ( #565 ), #566, .T. )
#386 = ADVANCED_FACE( '', ( #567 ), #568, .T. )
#387 = ADVANCED_FACE( '', ( #569 ), #570, .F. )
#388 = ADVANCED_FACE( '', ( #571 ), #572, .T. )
#389 = ADVANCED_FACE( '', ( #573 ), #574, .T. )
#390 = ADVANCED_FACE( '', ( #575 ), #576, .T. )
#391 = ADVANCED_FACE( '', ( #577 ), #578, .F. )
#392 = ADVANCED_FACE( '', ( #579 ), #580, .T. )
#393 = ADVANCED_FACE( '', ( #581 ), #582, .T. )
#394 = ADVANCED_FACE( '', ( #583 ), #584, .T. )
#395 = ADVANCED_FACE( '', ( #585 ), #586, .T. )
#396 = ADVANCED_FACE( '', ( #587, #588 ), #589, .F. )
#397 = ADVANCED_FACE( '', ( #590, #591 ), #592, .T. )
#398 = ADVANCED_FACE( '', ( #593 ), #594, .T. )
#399 = ADVANCED_FACE( '', ( #595 ), #596, .T. )
#401 = FACE_OUTER_BOUND( '', #597, .T. )
#402 = PLANE( '', #598 )
#403 = FACE_OUTER_BOUND( '', #599, .T. )
#404 = FACE_OUTER_BOUND( '', #600, .T. )
#405 = CYLINDRICAL_SURFACE( '', #601, 0.0505000000000000 )
#406 = FACE_OUTER_BOUND( '', #602, .T. )
#407 = PLANE( '', #603 )
#408 = FACE_BOUND( '', #604, .T. )
#409 = FACE_BOUND( '', #605, .T. )
#410 = FACE_BOUND( '', #606, .T. )
#411 = FACE_BOUND( '', #607, .T. )
#412 = FACE_OUTER_BOUND( '', #608, .T. )
#413 = PLANE( '', #609 )
#414 = FACE_BOUND( '', #610, .T. )
#415 = FACE_BOUND( '', #611, .T. )
#416 = FACE_BOUND( '', #612, .T. )
#417 = FACE_BOUND( '', #613, .T. )
#418 = FACE_OUTER_BOUND( '', #614, .T. )
#419 = PLANE( '', #615 )
#420 = FACE_OUTER_BOUND( '', #616, .T. )
#421 = CYLINDRICAL_SURFACE( '', #617, 0.0800000000000000 )
#422 = FACE_OUTER_BOUND( '', #618, .T. )
#423 = PLANE( '', #619 )
#424 = FACE_OUTER_BOUND( '', #620, .T. )
#425 = PLANE( '', #621 )
#426 = FACE_OUTER_BOUND( '', #622, .T. )
#427 = PLANE( '', #623 )
#428 = FACE_OUTER_BOUND( '', #624, .T. )
#429 = CYLINDRICAL_SURFACE( '', #625, 0.0820000000000000 )
#430 = FACE_OUTER_BOUND( '', #626, .T. )
#431 = PLANE( '', #627 )
#432 = FACE_OUTER_BOUND( '', #628, .T. )
#433 = CYLINDRICAL_SURFACE( '', #629, 0.0820000000000000 )
#434 = FACE_OUTER_BOUND( '', #630, .T. )
#435 = CYLINDRICAL_SURFACE( '', #631, 0.0800000000000000 )
#436 = FACE_OUTER_BOUND( '', #632, .T. )
#437 = CYLINDRICAL_SURFACE( '', #633, 0.0820000000000000 )
#438 = FACE_OUTER_BOUND( '', #634, .T. )
#439 = PLANE( '', #635 )
#440 = FACE_OUTER_BOUND( '', #636, .T. )
#441 = CYLINDRICAL_SURFACE( '', #637, 0.0800000000000000 )
#442 = FACE_OUTER_BOUND( '', #638, .T. )
#443 = PLANE( '', #639 )
#444 = FACE_OUTER_BOUND( '', #640, .T. )
#445 = PLANE( '', #641 )
#446 = FACE_OUTER_BOUND( '', #642, .T. )
#447 = CYLINDRICAL_SURFACE( '', #643, 0.0800000000000000 )
#448 = FACE_OUTER_BOUND( '', #644, .T. )
#449 = CYLINDRICAL_SURFACE( '', #645, 0.0820000000000000 )
#450 = FACE_OUTER_BOUND( '', #646, .T. )
#451 = PLANE( '', #647 )
#452 = FACE_OUTER_BOUND( '', #648, .T. )
#453 = FACE_OUTER_BOUND( '', #649, .T. )
#454 = CYLINDRICAL_SURFACE( '', #650, 0.105000000000000 )
#455 = FACE_OUTER_BOUND( '', #651, .T. )
#456 = FACE_BOUND( '', #652, .T. )
#457 = PLANE( '', #653 )
#458 = FACE_OUTER_BOUND( '', #654, .T. )
#459 = FACE_OUTER_BOUND( '', #655, .T. )
#460 = CYLINDRICAL_SURFACE( '', #656, 0.105000000000000 )
#461 = FACE_OUTER_BOUND( '', #657, .T. )
#462 = FACE_BOUND( '', #658, .T. )
#463 = PLANE( '', #659 )
#464 = FACE_OUTER_BOUND( '', #660, .T. )
#465 = FACE_OUTER_BOUND( '', #661, .T. )
#466 = CYLINDRICAL_SURFACE( '', #662, 0.150000000000000 )
#467 = FACE_BOUND( '', #663, .T. )
#468 = FACE_OUTER_BOUND( '', #664, .T. )
#469 = PLANE( '', #665 )
#470 = FACE_BOUND( '', #666, .T. )
#471 = FACE_OUTER_BOUND( '', #667, .T. )
#472 = PLANE( '', #668 )
#473 = FACE_OUTER_BOUND( '', #669, .T. )
#474 = FACE_OUTER_BOUND( '', #670, .T. )
#475 = CYLINDRICAL_SURFACE( '', #671, 0.0525000000000000 )
#476 = FACE_OUTER_BOUND( '', #672, .T. )
#477 = FACE_OUTER_BOUND( '', #673, .T. )
#478 = CYLINDRICAL_SURFACE( '', #674, 0.150000000000000 )
#479 = FACE_BOUND( '', #675, .T. )
#480 = FACE_OUTER_BOUND( '', #676, .T. )
#481 = CONICAL_SURFACE( '', #677, 0.0850000000000000, 0.114497026767450 )
#482 = FACE_OUTER_BOUND( '', #678, .T. )
#483 = PLANE( '', #679 )
#484 = FACE_OUTER_BOUND( '', #680, .T. )
#485 = PLANE( '', #681 )
#486 = FACE_OUTER_BOUND( '', #682, .T. )
#487 = FACE_OUTER_BOUND( '', #683, .T. )
#488 = CYLINDRICAL_SURFACE( '', #684, 0.0505000000000000 )
#489 = FACE_OUTER_BOUND( '', #685, .T. )
#490 = PLANE( '', #686 )
#491 = FACE_OUTER_BOUND( '', #687, .T. )
#492 = CYLINDRICAL_SURFACE( '', #688, 0.102000000000000 )
#493 = FACE_OUTER_BOUND( '', #689, .T. )
#494 = PLANE( '', #690 )
#495 = FACE_OUTER_BOUND( '', #691, .T. )
#496 = CONICAL_SURFACE( '', #692, 0.0870000000000000, 0.114497026767450 )
#497 = FACE_OUTER_BOUND( '', #693, .T. )
#498 = CONICAL_SURFACE( '', #694, 0.0870000000000000, 0.114497026767450 )
#499 = FACE_OUTER_BOUND( '', #695, .T. )
#500 = CONICAL_SURFACE( '', #696, 0.0870000000000000, 0.114497026767450 )
#501 = FACE_OUTER_BOUND( '', #697, .T. )
#502 = FACE_OUTER_BOUND( '', #698, .T. )
#503 = CYLINDRICAL_SURFACE( '', #699, 0.150000000000000 )
#504 = FACE_OUTER_BOUND( '', #700, .T. )
#505 = FACE_BOUND( '', #701, .T. )
#506 = PLANE( '', #702 )
#507 = FACE_OUTER_BOUND( '', #703, .T. )
#508 = CONICAL_SURFACE( '', #704, 0.0870000000000000, 0.114497026767450 )
#509 = FACE_BOUND( '', #705, .T. )
#510 = FACE_OUTER_BOUND( '', #706, .T. )
#511 = PLANE( '', #707 )
#512 = FACE_OUTER_BOUND( '', #708, .T. )
#513 = CYLINDRICAL_SURFACE( '', #709, 0.102000000000000 )
#514 = FACE_OUTER_BOUND( '', #710, .T. )
#515 = PLANE( '', #711 )
#516 = FACE_OUTER_BOUND( '', #712, .T. )
#517 = PLANE( '', #713 )
#518 = FACE_OUTER_BOUND( '', #714, .T. )
#519 = PLANE( '', #715 )
#520 = FACE_OUTER_BOUND( '', #716, .T. )
#521 = CYLINDRICAL_SURFACE( '', #717, 0.102000000000000 )
#522 = FACE_OUTER_BOUND( '', #718, .T. )
#523 = PLANE( '', #719 )
#524 = FACE_OUTER_BOUND( '', #720, .T. )
#525 = PLANE( '', #721 )
#526 = FACE_OUTER_BOUND( '', #722, .T. )
#527 = PLANE( '', #723 )
#528 = FACE_OUTER_BOUND( '', #724, .T. )
#529 = CYLINDRICAL_SURFACE( '', #725, 0.102000000000000 )
#530 = FACE_OUTER_BOUND( '', #726, .T. )
#531 = FACE_OUTER_BOUND( '', #727, .T. )
#532 = CYLINDRICAL_SURFACE( '', #728, 0.150000000000000 )
#533 = FACE_BOUND( '', #729, .T. )
#534 = FACE_OUTER_BOUND( '', #730, .T. )
#535 = PLANE( '', #731 )
#536 = FACE_OUTER_BOUND( '', #732, .T. )
#537 = FACE_BOUND( '', #733, .T. )
#538 = CONICAL_SURFACE( '', #734, 0.105000000000000, 0.261799387799149 )
#539 = FACE_BOUND( '', #735, .T. )
#540 = FACE_OUTER_BOUND( '', #736, .T. )
#541 = PLANE( '', #737 )
#542 = FACE_OUTER_BOUND( '', #738, .T. )
#543 = FACE_OUTER_BOUND( '', #739, .T. )
#544 = CYLINDRICAL_SURFACE( '', #740, 0.0370000000000000 )
#545 = FACE_OUTER_BOUND( '', #741, .T. )
#546 = PLANE( '', #742 )
#547 = FACE_OUTER_BOUND( '', #743, .T. )
#548 = PLANE( '', #744 )
#549 = FACE_OUTER_BOUND( '', #745, .T. )
#550 = PLANE( '', #746 )
#551 = FACE_OUTER_BOUND( '', #747, .T. )
#552 = CYLINDRICAL_SURFACE( '', #748, 0.0400000000000000 )
#553 = FACE_OUTER_BOUND( '', #749, .T. )
#554 = PLANE( '', #750 )
#555 = FACE_OUTER_BOUND( '', #751, .T. )
#556 = FACE_OUTER_BOUND( '', #752, .T. )
#557 = CYLINDRICAL_SURFACE( '', #753, 0.150000000000000 )
#558 = FACE_OUTER_BOUND( '', #754, .T. )
#559 = FACE_BOUND( '', #755, .T. )
#560 = PLANE( '', #756 )
#561 = FACE_OUTER_BOUND( '', #757, .T. )
#562 = CYLINDRICAL_SURFACE( '', #758, 0.0400000000000000 )
#563 = FACE_OUTER_BOUND( '', #759, .T. )
#564 = PLANE( '', #760 )
#565 = FACE_OUTER_BOUND( '', #761, .T. )
#566 = PLANE( '', #762 )
#567 = FACE_OUTER_BOUND( '', #763, .T. )
#568 = PLANE( '', #764 )
#569 = FACE_OUTER_BOUND( '', #765, .T. )
#570 = CYLINDRICAL_SURFACE( '', #766, 0.0400000000000000 )
#571 = FACE_OUTER_BOUND( '', #767, .T. )
#572 = PLANE( '', #768 )
#573 = FACE_OUTER_BOUND( '', #769, .T. )
#574 = PLANE( '', #770 )
#575 = FACE_OUTER_BOUND( '', #771, .T. )
#576 = PLANE( '', #772 )
#577 = FACE_OUTER_BOUND( '', #773, .T. )
#578 = CYLINDRICAL_SURFACE( '', #774, 0.0400000000000000 )
#579 = FACE_OUTER_BOUND( '', #775, .T. )
#580 = PLANE( '', #776 )
#581 = FACE_OUTER_BOUND( '', #777, .T. )
#582 = PLANE( '', #778 )
#583 = FACE_OUTER_BOUND( '', #779, .T. )
#584 = PLANE( '', #780 )
#585 = FACE_OUTER_BOUND( '', #781, .T. )
#586 = PLANE( '', #782 )
#587 = FACE_BOUND( '', #783, .T. )
#588 = FACE_OUTER_BOUND( '', #784, .T. )
#589 = PLANE( '', #785 )
#590 = FACE_OUTER_BOUND( '', #786, .T. )
#591 = FACE_OUTER_BOUND( '', #787, .T. )
#592 = CYLINDRICAL_SURFACE( '', #788, 0.150000000000000 )
#593 = FACE_OUTER_BOUND( '', #789, .T. )
#594 = PLANE( '', #790 )
#595 = FACE_OUTER_BOUND( '', #791, .T. )
#596 = PLANE( '', #792 )
#597 = EDGE_LOOP( '', ( #793 ) )
#598 = AXIS2_PLACEMENT_3D( '', #794, #795, #796 )
#599 = EDGE_LOOP( '', ( #797 ) )
#600 = EDGE_LOOP( '', ( #798 ) )
#601 = AXIS2_PLACEMENT_3D( '', #799, #800, #801 )
#602 = EDGE_LOOP( '', ( #802 ) )
#603 = AXIS2_PLACEMENT_3D( '', #803, #804, #805 )
#604 = EDGE_LOOP( '', ( #806, #807, #808, #809 ) )
#605 = EDGE_LOOP( '', ( #810, #811, #812, #813 ) )
#606 = EDGE_LOOP( '', ( #814, #815, #816, #817 ) )
#607 = EDGE_LOOP( '', ( #818, #819, #820, #821 ) )
#608 = EDGE_LOOP( '', ( #822 ) )
#609 = AXIS2_PLACEMENT_3D( '', #823, #824, #825 )
#610 = EDGE_LOOP( '', ( #826, #827, #828, #829 ) )
#611 = EDGE_LOOP( '', ( #830, #831, #832, #833 ) )
#612 = EDGE_LOOP( '', ( #834, #835, #836, #837 ) )
#613 = EDGE_LOOP( '', ( #838, #839, #840, #841 ) )
#614 = EDGE_LOOP( '', ( #842 ) )
#615 = AXIS2_PLACEMENT_3D( '', #843, #844, #845 )
#616 = EDGE_LOOP( '', ( #846, #847, #848, #849 ) )
#617 = AXIS2_PLACEMENT_3D( '', #850, #851, #852 )
#618 = EDGE_LOOP( '', ( #853, #854, #855, #856 ) )
#619 = AXIS2_PLACEMENT_3D( '', #857, #858, #859 )
#620 = EDGE_LOOP( '', ( #860, #861, #862, #863 ) )
#621 = AXIS2_PLACEMENT_3D( '', #864, #865, #866 )
#622 = EDGE_LOOP( '', ( #867, #868, #869, #870 ) )
#623 = AXIS2_PLACEMENT_3D( '', #871, #872, #873 )
#624 = EDGE_LOOP( '', ( #874, #875, #876, #877 ) )
#625 = AXIS2_PLACEMENT_3D( '', #878, #879, #880 )
#626 = EDGE_LOOP( '', ( #881, #882, #883, #884 ) )
#627 = AXIS2_PLACEMENT_3D( '', #885, #886, #887 )
#628 = EDGE_LOOP( '', ( #888, #889, #890, #891 ) )
#629 = AXIS2_PLACEMENT_3D( '', #892, #893, #894 )
#630 = EDGE_LOOP( '', ( #895, #896, #897, #898 ) )
#631 = AXIS2_PLACEMENT_3D( '', #899, #900, #901 )
#632 = EDGE_LOOP( '', ( #902, #903, #904, #905 ) )
#633 = AXIS2_PLACEMENT_3D( '', #906, #907, #908 )
#634 = EDGE_LOOP( '', ( #909, #910, #911, #912 ) )
#635 = AXIS2_PLACEMENT_3D( '', #913, #914, #915 )
#636 = EDGE_LOOP( '', ( #916, #917, #918, #919 ) )
#637 = AXIS2_PLACEMENT_3D( '', #920, #921, #922 )
#638 = EDGE_LOOP( '', ( #923, #924, #925, #926 ) )
#639 = AXIS2_PLACEMENT_3D( '', #927, #928, #929 )
#640 = EDGE_LOOP( '', ( #930, #931, #932, #933 ) )
#641 = AXIS2_PLACEMENT_3D( '', #934, #935, #936 )
#642 = EDGE_LOOP( '', ( #937, #938, #939, #940 ) )
#643 = AXIS2_PLACEMENT_3D( '', #941, #942, #943 )
#644 = EDGE_LOOP( '', ( #944, #945, #946, #947 ) )
#645 = AXIS2_PLACEMENT_3D( '', #948, #949, #950 )
#646 = EDGE_LOOP( '', ( #951, #952, #953, #954 ) )
#647 = AXIS2_PLACEMENT_3D( '', #955, #956, #957 )
#648 = EDGE_LOOP( '', ( #958 ) )
#649 = EDGE_LOOP( '', ( #959 ) )
#650 = AXIS2_PLACEMENT_3D( '', #960, #961, #962 )
#651 = EDGE_LOOP( '', ( #963 ) )
#652 = EDGE_LOOP( '', ( #964 ) )
#653 = AXIS2_PLACEMENT_3D( '', #965, #966, #967 )
#654 = EDGE_LOOP( '', ( #968 ) )
#655 = EDGE_LOOP( '', ( #969 ) )
#656 = AXIS2_PLACEMENT_3D( '', #970, #971, #972 )
#657 = EDGE_LOOP( '', ( #973 ) )
#658 = EDGE_LOOP( '', ( #974 ) )
#659 = AXIS2_PLACEMENT_3D( '', #975, #976, #977 )
#660 = EDGE_LOOP( '', ( #978 ) )
#661 = EDGE_LOOP( '', ( #979 ) )
#662 = AXIS2_PLACEMENT_3D( '', #980, #981, #982 )
#663 = EDGE_LOOP( '', ( #983 ) )
#664 = EDGE_LOOP( '', ( #984 ) )
#665 = AXIS2_PLACEMENT_3D( '', #985, #986, #987 )
#666 = EDGE_LOOP( '', ( #988 ) )
#667 = EDGE_LOOP( '', ( #989 ) )
#668 = AXIS2_PLACEMENT_3D( '', #990, #991, #992 )
#669 = EDGE_LOOP( '', ( #993 ) )
#670 = EDGE_LOOP( '', ( #994 ) )
#671 = AXIS2_PLACEMENT_3D( '', #995, #996, #997 )
#672 = EDGE_LOOP( '', ( #998 ) )
#673 = EDGE_LOOP( '', ( #999 ) )
#674 = AXIS2_PLACEMENT_3D( '', #1000, #1001, #1002 )
#675 = EDGE_LOOP( '', ( #1003 ) )
#676 = EDGE_LOOP( '', ( #1004 ) )
#677 = AXIS2_PLACEMENT_3D( '', #1005, #1006, #1007 )
#678 = EDGE_LOOP( '', ( #1008 ) )
#679 = AXIS2_PLACEMENT_3D( '', #1009, #1010, #1011 )
#680 = EDGE_LOOP( '', ( #1012 ) )
#681 = AXIS2_PLACEMENT_3D( '', #1013, #1014, #1015 )
#682 = EDGE_LOOP( '', ( #1016 ) )
#683 = EDGE_LOOP( '', ( #1017 ) )
#684 = AXIS2_PLACEMENT_3D( '', #1018, #1019, #1020 )
#685 = EDGE_LOOP( '', ( #1021, #1022, #1023, #1024 ) )
#686 = AXIS2_PLACEMENT_3D( '', #1025, #1026, #1027 )
#687 = EDGE_LOOP( '', ( #1028, #1029, #1030, #1031 ) )
#688 = AXIS2_PLACEMENT_3D( '', #1032, #1033, #1034 )
#689 = EDGE_LOOP( '', ( #1035, #1036, #1037, #1038 ) )
#690 = AXIS2_PLACEMENT_3D( '', #1039, #1040, #1041 )
#691 = EDGE_LOOP( '', ( #1042, #1043, #1044, #1045 ) )
#692 = AXIS2_PLACEMENT_3D( '', #1046, #1047, #1048 )
#693 = EDGE_LOOP( '', ( #1049, #1050, #1051, #1052 ) )
#694 = AXIS2_PLACEMENT_3D( '', #1053, #1054, #1055 )
#695 = EDGE_LOOP( '', ( #1056, #1057, #1058, #1059 ) )
#696 = AXIS2_PLACEMENT_3D( '', #1060, #1061, #1062 )
#697 = EDGE_LOOP( '', ( #1063 ) )
#698 = EDGE_LOOP( '', ( #1064 ) )
#699 = AXIS2_PLACEMENT_3D( '', #1065, #1066, #1067 )
#700 = EDGE_LOOP( '', ( #1068 ) )
#701 = EDGE_LOOP( '', ( #1069, #1070, #1071, #1072, #1073, #1074, #1075, #1076, #1077, #1078, #1079, #1080, #1081, #1082, #1083, #1084 ) )
#702 = AXIS2_PLACEMENT_3D( '', #1085, #1086, #1087 )
#703 = EDGE_LOOP( '', ( #1088, #1089, #1090, #1091 ) )
#704 = AXIS2_PLACEMENT_3D( '', #1092, #1093, #1094 )
#705 = EDGE_LOOP( '', ( #1095, #1096, #1097, #1098, #1099, #1100, #1101, #1102, #1103, #1104, #1105, #1106, #1107, #1108, #1109, #1110 ) )
#706 = EDGE_LOOP( '', ( #1111 ) )
#707 = AXIS2_PLACEMENT_3D( '', #1112, #1113, #1114 )
#708 = EDGE_LOOP( '', ( #1115, #1116, #1117, #1118 ) )
#709 = AXIS2_PLACEMENT_3D( '', #1119, #1120, #1121 )
#710 = EDGE_LOOP( '', ( #1122, #1123, #1124, #1125 ) )
#711 = AXIS2_PLACEMENT_3D( '', #1126, #1127, #1128 )
#712 = EDGE_LOOP( '', ( #1129, #1130, #1131, #1132 ) )
#713 = AXIS2_PLACEMENT_3D( '', #1133, #1134, #1135 )
#714 = EDGE_LOOP( '', ( #1136, #1137, #1138, #1139 ) )
#715 = AXIS2_PLACEMENT_3D( '', #1140, #1141, #1142 )
#716 = EDGE_LOOP( '', ( #1143, #1144, #1145, #1146 ) )
#717 = AXIS2_PLACEMENT_3D( '', #1147, #1148, #1149 )
#718 = EDGE_LOOP( '', ( #1150, #1151, #1152, #1153 ) )
#719 = AXIS2_PLACEMENT_3D( '', #1154, #1155, #1156 )
#720 = EDGE_LOOP( '', ( #1157, #1158, #1159, #1160 ) )
#721 = AXIS2_PLACEMENT_3D( '', #1161, #1162, #1163 )
#722 = EDGE_LOOP( '', ( #1164, #1165, #1166, #1167 ) )
#723 = AXIS2_PLACEMENT_3D( '', #1168, #1169, #1170 )
#724 = EDGE_LOOP( '', ( #1171, #1172, #1173, #1174 ) )
#725 = AXIS2_PLACEMENT_3D( '', #1175, #1176, #1177 )
#726 = EDGE_LOOP( '', ( #1178 ) )
#727 = EDGE_LOOP( '', ( #1179 ) )
#728 = AXIS2_PLACEMENT_3D( '', #1180, #1181, #1182 )
#729 = EDGE_LOOP( '', ( #1183 ) )
#730 = EDGE_LOOP( '', ( #1184 ) )
#731 = AXIS2_PLACEMENT_3D( '', #1185, #1186, #1187 )
#732 = EDGE_LOOP( '', ( #1188 ) )
#733 = EDGE_LOOP( '', ( #1189 ) )
#734 = AXIS2_PLACEMENT_3D( '', #1190, #1191, #1192 )
#735 = EDGE_LOOP( '', ( #1193 ) )
#736 = EDGE_LOOP( '', ( #1194 ) )
#737 = AXIS2_PLACEMENT_3D( '', #1195, #1196, #1197 )
#738 = EDGE_LOOP( '', ( #1198 ) )
#739 = EDGE_LOOP( '', ( #1199 ) )
#740 = AXIS2_PLACEMENT_3D( '', #1200, #1201, #1202 )
#741 = EDGE_LOOP( '', ( #1203 ) )
#742 = AXIS2_PLACEMENT_3D( '', #1204, #1205, #1206 )
#743 = EDGE_LOOP( '', ( #1207 ) )
#744 = AXIS2_PLACEMENT_3D( '', #1208, #1209, #1210 )
#745 = EDGE_LOOP( '', ( #1211, #1212, #1213, #1214 ) )
#746 = AXIS2_PLACEMENT_3D( '', #1215, #1216, #1217 )
#747 = EDGE_LOOP( '', ( #1218, #1219, #1220, #1221 ) )
#748 = AXIS2_PLACEMENT_3D( '', #1222, #1223, #1224 )
#749 = EDGE_LOOP( '', ( #1225, #1226, #1227, #1228 ) )
#750 = AXIS2_PLACEMENT_3D( '', #1229, #1230, #1231 )
#751 = EDGE_LOOP( '', ( #1232 ) )
#752 = EDGE_LOOP( '', ( #1233 ) )
#753 = AXIS2_PLACEMENT_3D( '', #1234, #1235, #1236 )
#754 = EDGE_LOOP( '', ( #1237 ) )
#755 = EDGE_LOOP( '', ( #1238, #1239, #1240, #1241, #1242, #1243, #1244, #1245, #1246, #1247, #1248, #1249, #1250, #1251, #1252, #1253 ) )
#756 = AXIS2_PLACEMENT_3D( '', #1254, #1255, #1256 )
#757 = EDGE_LOOP( '', ( #1257, #1258, #1259, #1260 ) )
#758 = AXIS2_PLACEMENT_3D( '', #1261, #1262, #1263 )
#759 = EDGE_LOOP( '', ( #1264, #1265, #1266, #1267 ) )
#760 = AXIS2_PLACEMENT_3D( '', #1268, #1269, #1270 )
#761 = EDGE_LOOP( '', ( #1271, #1272, #1273, #1274 ) )
#762 = AXIS2_PLACEMENT_3D( '', #1275, #1276, #1277 )
#763 = EDGE_LOOP( '', ( #1278, #1279, #1280, #1281 ) )
#764 = AXIS2_PLACEMENT_3D( '', #1282, #1283, #1284 )
#765 = EDGE_LOOP( '', ( #1285, #1286, #1287, #1288 ) )
#766 = AXIS2_PLACEMENT_3D( '', #1289, #1290, #1291 )
#767 = EDGE_LOOP( '', ( #1292, #1293, #1294, #1295 ) )
#768 = AXIS2_PLACEMENT_3D( '', #1296, #1297, #1298 )
#769 = EDGE_LOOP( '', ( #1299, #1300, #1301, #1302 ) )
#770 = AXIS2_PLACEMENT_3D( '', #1303, #1304, #1305 )
#771 = EDGE_LOOP( '', ( #1306, #1307, #1308, #1309 ) )
#772 = AXIS2_PLACEMENT_3D( '', #1310, #1311, #1312 )
#773 = EDGE_LOOP( '', ( #1313, #1314, #1315, #1316 ) )
#774 = AXIS2_PLACEMENT_3D( '', #1317, #1318, #1319 )
#775 = EDGE_LOOP( '', ( #1320, #1321, #1322, #1323 ) )
#776 = AXIS2_PLACEMENT_3D( '', #1324, #1325, #1326 )
#777 = EDGE_LOOP( '', ( #1327, #1328, #1329, #1330 ) )
#778 = AXIS2_PLACEMENT_3D( '', #1331, #1332, #1333 )
#779 = EDGE_LOOP( '', ( #1334, #1335, #1336, #1337 ) )
#780 = AXIS2_PLACEMENT_3D( '', #1338, #1339, #1340 )
#781 = EDGE_LOOP( '', ( #1341, #1342, #1343, #1344 ) )
#782 = AXIS2_PLACEMENT_3D( '', #1345, #1346, #1347 )
#783 = EDGE_LOOP( '', ( #1348, #1349, #1350, #1351, #1352, #1353, #1354, #1355, #1356, #1357, #1358, #1359, #1360, #1361, #1362, #1363 ) )
#784 = EDGE_LOOP( '', ( #1364 ) )
#785 = AXIS2_PLACEMENT_3D( '', #1365, #1366, #1367 )
#786 = EDGE_LOOP( '', ( #1368 ) )
#787 = EDGE_LOOP( '', ( #1369 ) )
#788 = AXIS2_PLACEMENT_3D( '', #1370, #1371, #1372 )
#789 = EDGE_LOOP( '', ( #1373 ) )
#790 = AXIS2_PLACEMENT_3D( '', #1374, #1375, #1376 )
#791 = EDGE_LOOP( '', ( #1377 ) )
#792 = AXIS2_PLACEMENT_3D( '', #1378, #1379, #1380 )
#793 = ORIENTED_EDGE( '', *, *, #1381, .F. )
#794 = CARTESIAN_POINT( '', ( 0.000000000000000, -0.100000000000000, 0.000000000000000 ) )
#795 = DIRECTION( '', ( 0.000000000000000, 1.00000000000000, 0.000000000000000 ) )
#796 = DIRECTION( '', ( 0.000000000000000, 0.000000000000000, 1.00000000000000 ) )
#797 = ORIENTED_EDGE( '', *, *, #1382, .F. )
#798 = ORIENTED_EDGE( '', *, *, #1381, .T. )
#799 = CARTESIAN_POINT( '', ( 0.000000000000000, 0.100000000000000, 0.000000000000000 ) )
#800 = DIRECTION( '', ( -0.000000000000000, 1.00000000000000, 0.000000000000000 ) )
#801 = DIRECTION( '', ( 0.000000000000000, 0.000000000000000, -1.00000000000000 ) )
#802 = ORIENTED_EDGE( '', *, *, #1382, .T. )
#803 = CARTESIAN_POINT( '', ( 0.000000000000000, 0.100000000000000, 0.000000000000000 ) )
#804 = DIRECTION( '', ( 0.000000000000000, 1.00000000000000, 0.000000000000000 ) )
#805 = DIRECTION( '', ( 0.000000000000000, 0.000000000000000, 1.00000000000000 ) )
#806 = ORIENTED_EDGE( '', *, *, #1383, .F. )
#807 = ORIENTED_EDGE( '', *, *, #1384, .T. )
#808 = ORIENTED_EDGE( '', *, *, #1385, .T. )
#809 = ORIENTED_EDGE( '', *, *, #1386, .F. )
#810 = ORIENTED_EDGE( '', *, *, #1387, .F. )
#811 = ORIENTED_EDGE( '', *, *, #1388, .T. )
#812 = ORIENTED_EDGE( '', *, *, #1389, .T. )
#813 = ORIENTED_EDGE( '', *, *, #1390, .F. )
#814 = ORIENTED_EDGE( '', *, *, #1391, .F. )
#815 = ORIENTED_EDGE( '', *, *, #1392, .T. )
#816 = ORIENTED_EDGE( '', *, *, #1393, .T. )
#817 = ORIENTED_EDGE( '', *, *, #1394, .F. )
#818 = ORIENTED_EDGE( '', *, *, #1395, .F. )
#819 = ORIENTED_EDGE( '', *, *, #1396, .T. )
#820 = ORIENTED_EDGE( '', *, *, #1397, .T. )
#821 = ORIENTED_EDGE( '', *, *, #1398, .F. )
#822 = ORIENTED_EDGE( '', *, *, #1399, .T. )
#823 = CARTESIAN_POINT( '', ( 0.000000000000000, 0.300000000000000, 0.000000000000000 ) )
#824 = DIRECTION( '', ( 0.000000000000000, 1.00000000000000, 0.000000000000000 ) )
#825 = DIRECTION( '', ( 0.000000000000000, 0.000000000000000, 1.00000000000000 ) )
#826 = ORIENTED_EDGE( '', *, *, #1400, .T. )
#827 = ORIENTED_EDGE( '', *, *, #1401, .T. )
#828 = ORIENTED_EDGE( '', *, *, #1402, .F. )
#829 = ORIENTED_EDGE( '', *, *, #1403, .F. )
#830 = ORIENTED_EDGE( '', *, *, #1404, .T. )
#831 = ORIENTED_EDGE( '', *, *, #1405, .T. )
#832 = ORIENTED_EDGE( '', *, *, #1406, .F. )
#833 = ORIENTED_EDGE( '', *, *, #1407, .F. )
#834 = ORIENTED_EDGE( '', *, *, #1408, .T. )
#835 = ORIENTED_EDGE( '', *, *, #1409, .T. )
#836 = ORIENTED_EDGE( '', *, *, #1410, .F. )
#837 = ORIENTED_EDGE( '', *, *, #1411, .F. )
#838 = ORIENTED_EDGE( '', *, *, #1412, .T. )
#839 = ORIENTED_EDGE( '', *, *, #1413, .T. )
#840 = ORIENTED_EDGE( '', *, *, #1414, .F. )
#841 = ORIENTED_EDGE( '', *, *, #1415, .F. )
#842 = ORIENTED_EDGE( '', *, *, #1416, .F. )
#843 = CARTESIAN_POINT( '', ( 0.000000000000000, 0.100000000000000, 0.000000000000000 ) )
#844 = DIRECTION( '', ( 0.000000000000000, 1.00000000000000, 0.000000000000000 ) )
#845 = DIRECTION( '', ( 0.000000000000000, 0.000000000000000, 1.00000000000000 ) )
#846 = ORIENTED_EDGE( '', *, *, #1411, .T. )
#847 = ORIENTED_EDGE( '', *, *, #1417, .F. )
#848 = ORIENTED_EDGE( '', *, *, #1388, .F. )
#849 = ORIENTED_EDGE( '', *, *, #1418, .T. )
#850 = CARTESIAN_POINT( '', ( 0.0200000000000000, 0.300000000000000, 1.22464679914735E-018 ) )
#851 = DIRECTION( '', ( -0.000000000000000, 1.00000000000000, 0.000000000000000 ) )
#852 = DIRECTION( '', ( 0.000000000000000, 0.000000000000000, -1.00000000000000 ) )
#853 = ORIENTED_EDGE( '', *, *, #1410, .T. )
#854 = ORIENTED_EDGE( '', *, *, #1419, .F. )
#855 = ORIENTED_EDGE( '', *, *, #1389, .F. )
#856 = ORIENTED_EDGE( '', *, *, #1417, .T. )
#857 = CARTESIAN_POINT( '', ( 0.100000000000000, 0.300000000000000, 6.12323399573677E-018 ) )
#858 = DIRECTION( '', ( 6.12323399573679E-017, 0.000000000000000, -1.00000000000000 ) )
#859 = DIRECTION( '', ( -1.00000000000000, 0.000000000000000, -6.12323399573679E-017 ) )
#860 = ORIENTED_EDGE( '', *, *, #1408, .F. )
#861 = ORIENTED_EDGE( '', *, *, #1418, .F. )
#862 = ORIENTED_EDGE( '', *, *, #1387, .T. )
#863 = ORIENTED_EDGE( '', *, *, #1420, .T. )
#864 = CARTESIAN_POINT( '', ( -0.0365685424949238, 0.300000000000000, 0.0565685424949238 ) )
#865 = DIRECTION( '', ( 0.707106781186546, -0.000000000000000, 0.707106781186549 ) )
#866 = DIRECTION( '', ( 0.707106781186549, 0.000000000000000, -0.707106781186546 ) )
#867 = ORIENTED_EDGE( '', *, *, #1412, .F. )
#868 = ORIENTED_EDGE( '', *, *, #1421, .F. )
#869 = ORIENTED_EDGE( '', *, *, #1383, .T. )
#870 = ORIENTED_EDGE( '', *, *, #1422, .T. )
#871 = CARTESIAN_POINT( '', ( 0.0365685424949238, 0.300000000000000, -0.0565685424949238 ) )
#872 = DIRECTION( '', ( -0.707106781186546, 0.000000000000000, -0.707106781186549 ) )
#873 = DIRECTION( '', ( -0.707106781186549, 0.000000000000000, 0.707106781186546 ) )
#874 = ORIENTED_EDGE( '', *, *, #1413, .F. )
#875 = ORIENTED_EDGE( '', *, *, #1422, .F. )
#876 = ORIENTED_EDGE( '', *, *, #1386, .T. )
#877 = ORIENTED_EDGE( '', *, *, #1423, .T. )
#878 = CARTESIAN_POINT( '', ( -0.0200000000000000, 0.300000000000000, -3.67394039744206E-018 ) )
#879 = DIRECTION( '', ( -0.000000000000000, 1.00000000000000, 0.000000000000000 ) )
#880 = DIRECTION( '', ( 0.000000000000000, 0.000000000000000, -1.00000000000000 ) )
#881 = ORIENTED_EDGE( '', *, *, #1414, .T. )
#882 = ORIENTED_EDGE( '', *, *, #1423, .F. )
#883 = ORIENTED_EDGE( '', *, *, #1385, .F. )
#884 = ORIENTED_EDGE( '', *, *, #1424, .T. )
#885 = CARTESIAN_POINT( '', ( -0.100000000000000, 0.300000000000000, -1.83697019872103E-017 ) )
#886 = DIRECTION( '', ( -1.83697019872102E-016, 0.000000000000000, 1.00000000000000 ) )
#887 = DIRECTION( '', ( 1.00000000000000, 0.000000000000000, 1.83697019872102E-016 ) )
#888 = ORIENTED_EDGE( '', *, *, #1405, .F. )
#889 = ORIENTED_EDGE( '', *, *, #1425, .F. )
#890 = ORIENTED_EDGE( '', *, *, #1394, .T. )
#891 = ORIENTED_EDGE( '', *, *, #1426, .T. )
#892 = CARTESIAN_POINT( '', ( 2.44929359829471E-018, 0.300000000000000, -0.0200000000000000 ) )
#893 = DIRECTION( '', ( -0.000000000000000, 1.00000000000000, 0.000000000000000 ) )
#894 = DIRECTION( '', ( 0.000000000000000, 0.000000000000000, -1.00000000000000 ) )
#895 = ORIENTED_EDGE( '', *, *, #1415, .T. )
#896 = ORIENTED_EDGE( '', *, *, #1424, .F. )
#897 = ORIENTED_EDGE( '', *, *, #1384, .F. )
#898 = ORIENTED_EDGE( '', *, *, #1421, .T. )
#899 = CARTESIAN_POINT( '', ( -0.0200000000000000, 0.300000000000000, -3.67394039744206E-018 ) )
#900 = DIRECTION( '', ( -0.000000000000000, 1.00000000000000, 0.000000000000000 ) )
#901 = DIRECTION( '', ( 0.000000000000000, 0.000000000000000, -1.00000000000000 ) )
#902 = ORIENTED_EDGE( '', *, *, #1409, .F. )
#903 = ORIENTED_EDGE( '', *, *, #1420, .F. )
#904 = ORIENTED_EDGE( '', *, *, #1390, .T. )
#905 = ORIENTED_EDGE( '', *, *, #1419, .T. )
#906 = CARTESIAN_POINT( '', ( 0.0200000000000000, 0.300000000000000, 1.22464679914735E-018 ) )
#907 = DIRECTION( '', ( -0.000000000000000, 1.00000000000000, 0.000000000000000 ) )
#908 = DIRECTION( '', ( 0.000000000000000, 0.000000000000000, -1.00000000000000 ) )
#909 = ORIENTED_EDGE( '', *, *, #1406, .T. )
#910 = ORIENTED_EDGE( '', *, *, #1426, .F. )
#911 = ORIENTED_EDGE( '', *, *, #1393, .F. )
#912 = ORIENTED_EDGE( '', *, *, #1427, .T. )
#913 = CARTESIAN_POINT( '', ( 1.22464679914735E-017, 0.300000000000000, -0.100000000000000 ) )
#914 = DIRECTION( '', ( -1.00000000000000, 0.000000000000000, -1.22464679914736E-016 ) )
#915 = DIRECTION( '', ( -1.22464679914736E-016, 0.000000000000000, 1.00000000000000 ) )
#916 = ORIENTED_EDGE( '', *, *, #1407, .T. )
#917 = ORIENTED_EDGE( '', *, *, #1427, .F. )
#918 = ORIENTED_EDGE( '', *, *, #1392, .F. )
#919 = ORIENTED_EDGE( '', *, *, #1428, .T. )
#920 = CARTESIAN_POINT( '', ( 2.44929359829471E-018, 0.300000000000000, -0.0200000000000000 ) )
#921 = DIRECTION( '', ( -0.000000000000000, 1.00000000000000, 0.000000000000000 ) )
#922 = DIRECTION( '', ( 0.000000000000000, 0.000000000000000, -1.00000000000000 ) )
#923 = ORIENTED_EDGE( '', *, *, #1404, .F. )
#924 = ORIENTED_EDGE( '', *, *, #1428, .F. )
#925 = ORIENTED_EDGE( '', *, *, #1391, .T. )
#926 = ORIENTED_EDGE( '', *, *, #1425, .T. )
#927 = CARTESIAN_POINT( '', ( 0.0565685424949238, 0.300000000000000, 0.0365685424949238 ) )
#928 = DIRECTION( '', ( 0.707106781186548, 0.000000000000000, -0.707106781186548 ) )
#929 = DIRECTION( '', ( -0.707106781186548, 0.000000000000000, -0.707106781186548 ) )
#930 = ORIENTED_EDGE( '', *, *, #1402, .T. )
#931 = ORIENTED_EDGE( '', *, *, #1429, .F. )
#932 = ORIENTED_EDGE( '', *, *, #1397, .F. )
#933 = ORIENTED_EDGE( '', *, *, #1430, .T. )
#934 = CARTESIAN_POINT( '', ( 0.000000000000000, 0.300000000000000, 0.100000000000000 ) )
#935 = DIRECTION( '', ( 1.00000000000000, 0.000000000000000, 0.000000000000000 ) )
#936 = DIRECTION( '', ( 0.000000000000000, 0.000000000000000, -1.00000000000000 ) )
#937 = ORIENTED_EDGE( '', *, *, #1403, .T. )
#938 = ORIENTED_EDGE( '', *, *, #1430, .F. )
#939 = ORIENTED_EDGE( '', *, *, #1396, .F. )
#940 = ORIENTED_EDGE( '', *, *, #1431, .T. )
#941 = CARTESIAN_POINT( '', ( 0.000000000000000, 0.300000000000000, 0.0200000000000000 ) )
#942 = DIRECTION( '', ( -0.000000000000000, 1.00000000000000, 0.000000000000000 ) )
#943 = DIRECTION( '', ( 0.000000000000000, 0.000000000000000, -1.00000000000000 ) )
#944 = ORIENTED_EDGE( '', *, *, #1401, .F. )
#945 = ORIENTED_EDGE( '', *, *, #1432, .F. )
#946 = ORIENTED_EDGE( '', *, *, #1398, .T. )
#947 = ORIENTED_EDGE( '', *, *, #1429, .T. )
#948 = CARTESIAN_POINT( '', ( 0.000000000000000, 0.300000000000000, 0.0200000000000000 ) )
#949 = DIRECTION( '', ( -0.000000000000000, 1.00000000000000, 0.000000000000000 ) )
#950 = DIRECTION( '', ( 0.000000000000000, 0.000000000000000, -1.00000000000000 ) )
#951 = ORIENTED_EDGE( '', *, *, #1400, .F. )
#952 = ORIENTED_EDGE( '', *, *, #1431, .F. )
#953 = ORIENTED_EDGE( '', *, *, #1395, .T. )
#954 = ORIENTED_EDGE( '', *, *, #1432, .T. )
#955 = CARTESIAN_POINT( '', ( -0.0565685424949238, 0.300000000000000, -0.0365685424949238 ) )
#956 = DIRECTION( '', ( -0.707106781186548, 0.000000000000000, 0.707106781186548 ) )
#957 = DIRECTION( '', ( 0.707106781186548, 0.000000000000000, 0.707106781186548 ) )
#958 = ORIENTED_EDGE( '', *, *, #1399, .F. )
#959 = ORIENTED_EDGE( '', *, *, #1416, .T. )
#960 = CARTESIAN_POINT( '', ( 0.000000000000000, -5.86396103067893, 0.000000000000000 ) )
#961 = DIRECTION( '', ( -0.000000000000000, -1.00000000000000, -0.000000000000000 ) )
#962 = DIRECTION( '', ( 0.000000000000000, -0.000000000000000, 1.00000000000000 ) )
#963 = ORIENTED_EDGE( '', *, *, #1433, .F. )
#964 = ORIENTED_EDGE( '', *, *, #1434, .T. )
#965 = CARTESIAN_POINT( '', ( 0.000000000000000, 0.0980000000000000, 0.000000000000000 ) )
#966 = DIRECTION( '', ( 0.000000000000000, 1.00000000000000, 0.000000000000000 ) )
#967 = DIRECTION( '', ( 0.000000000000000, 0.000000000000000, 1.00000000000000 ) )
#968 = ORIENTED_EDGE( '', *, *, #1435, .T. )
#969 = ORIENTED_EDGE( '', *, *, #1434, .F. )
#970 = CARTESIAN_POINT( '', ( 0.000000000000000, -5.86396103067893, 0.000000000000000 ) )
#971 = DIRECTION( '', ( -0.000000000000000, -1.00000000000000, -0.000000000000000 ) )
#972 = DIRECTION( '', ( 0.000000000000000, -0.000000000000000, 1.00000000000000 ) )
#973 = ORIENTED_EDGE( '', *, *, #1436, .F. )
#974 = ORIENTED_EDGE( '', *, *, #1435, .F. )
#975 = CARTESIAN_POINT( '', ( 0.000000000000000, 0.302000000000000, 0.000000000000000 ) )
#976 = DIRECTION( '', ( 0.000000000000000, -1.00000000000000, 0.000000000000000 ) )
#977 = DIRECTION( '', ( 0.000000000000000, 0.000000000000000, -1.00000000000000 ) )
#978 = ORIENTED_EDGE( '', *, *, #1436, .T. )
#979 = ORIENTED_EDGE( '', *, *, #1433, .T. )
#980 = CARTESIAN_POINT( '', ( 0.000000000000000, 1.00000000000000, 0.000000000000000 ) )
#981 = DIRECTION( '', ( -0.000000000000000, 1.00000000000000, 0.000000000000000 ) )
#982 = DIRECTION( '', ( 0.000000000000000, 0.000000000000000, -1.00000000000000 ) )
#983 = ORIENTED_EDGE( '', *, *, #1437, .T. )
#984 = ORIENTED_EDGE( '', *, *, #1438, .F. )
#985 = CARTESIAN_POINT( '', ( 0.000000000000000, 0.000000000000000, 0.000000000000000 ) )
#986 = DIRECTION( '', ( 0.000000000000000, 1.00000000000000, 0.000000000000000 ) )
#987 = DIRECTION( '', ( 0.000000000000000, 0.000000000000000, 1.00000000000000 ) )
#988 = ORIENTED_EDGE( '', *, *, #1439, .F. )
#989 = ORIENTED_EDGE( '', *, *, #1440, .T. )
#990 = CARTESIAN_POINT( '', ( 0.000000000000000, 0.0980000000000000, 0.000000000000000 ) )
#991 = DIRECTION( '', ( 0.000000000000000, 1.00000000000000, 0.000000000000000 ) )
#992 = DIRECTION( '', ( 0.000000000000000, 0.000000000000000, 1.00000000000000 ) )
#993 = ORIENTED_EDGE( '', *, *, #1437, .F. )
#994 = ORIENTED_EDGE( '', *, *, #1439, .T. )
#995 = CARTESIAN_POINT( '', ( 0.000000000000000, 0.100000000000000, 0.000000000000000 ) )
#996 = DIRECTION( '', ( -0.000000000000000, 1.00000000000000, 0.000000000000000 ) )
#997 = DIRECTION( '', ( 0.000000000000000, 0.000000000000000, -1.00000000000000 ) )
#998 = ORIENTED_EDGE( '', *, *, #1438, .T. )
#999 = ORIENTED_EDGE( '', *, *, #1440, .F. )
#1000 = CARTESIAN_POINT( '', ( 0.000000000000000, 0.100000000000000, 0.000000000000000 ) )
#1001 = DIRECTION( '', ( -0.000000000000000, 1.00000000000000, 0.000000000000000 ) )
#1002 = DIRECTION( '', ( 0.000000000000000, 0.000000000000000, -1.00000000000000 ) )
#1003 = ORIENTED_EDGE( '', *, *, #1441, .F. )
#1004 = ORIENTED_EDGE( '', *, *, #1442, .T. )
#1005 = CARTESIAN_POINT( '', ( -1.83697019872103E-017, 0.700000000000000, 0.000000000000000 ) )
#1006 = DIRECTION( '', ( -6.12323399573677E-017, -1.00000000000000, -0.000000000000000 ) )
#1007 = DIRECTION( '', ( 1.00000000000000, -6.12323399573677E-017, 0.000000000000000 ) )
#1008 = ORIENTED_EDGE( '', *, *, #1442, .F. )
#1009 = CARTESIAN_POINT( '', ( -1.83697019872103E-017, 0.700000000000000, 0.000000000000000 ) )
#1010 = DIRECTION( '', ( 6.12323399573677E-017, 1.00000000000000, 0.000000000000000 ) )
#1011 = DIRECTION( '', ( -1.00000000000000, 6.12323399573677E-017, 0.000000000000000 ) )
#1012 = ORIENTED_EDGE( '', *, *, #1443, .T. )
#1013 = CARTESIAN_POINT( '', ( 0.000000000000000, 1.10000000000000, 0.000000000000000 ) )
#1014 = DIRECTION( '', ( 0.000000000000000, 1.00000000000000, 0.000000000000000 ) )
#1015 = DIRECTION( '', ( 0.000000000000000, 0.000000000000000, 1.00000000000000 ) )
#1016 = ORIENTED_EDGE( '', *, *, #1443, .F. )
#1017 = ORIENTED_EDGE( '', *, *, #1441, .T. )
#1018 = CARTESIAN_POINT( '', ( 0.000000000000000, 1.10000000000000, 0.000000000000000 ) )
#1019 = DIRECTION( '', ( -0.000000000000000, 1.00000000000000, 0.000000000000000 ) )
#1020 = DIRECTION( '', ( 0.000000000000000, 0.000000000000000, -1.00000000000000 ) )
#1021 = ORIENTED_EDGE( '', *, *, #1444, .T. )
#1022 = ORIENTED_EDGE( '', *, *, #1445, .T. )
#1023 = ORIENTED_EDGE( '', *, *, #1446, .F. )
#1024 = ORIENTED_EDGE( '', *, *, #1447, .F. )
#1025 = CARTESIAN_POINT( '', ( 0.000000000000000, 1.00000000000000, 0.000000000000000 ) )
#1026 = DIRECTION( '', ( -0.999961923064171, 6.12300084174885E-017, -0.00872653549837393 ) )
#1027 = DIRECTION( '', ( -0.00872653549837393, 5.34346188286470E-019, 0.999961923064171 ) )
#1028 = ORIENTED_EDGE( '', *, *, #1448, .T. )
#1029 = ORIENTED_EDGE( '', *, *, #1449, .T. )
#1030 = ORIENTED_EDGE( '', *, *, #1450, .F. )
#1031 = ORIENTED_EDGE( '', *, *, #1451, .F. )
#1032 = CARTESIAN_POINT( '', ( -1.88198261160431E-017, 0.692648915113383, 0.000000000000000 ) )
#1033 = DIRECTION( '', ( 6.12323399573677E-017, 1.00000000000000, -0.000000000000000 ) )
#1034 = DIRECTION( '', ( 1.00000000000000, -6.12323399573677E-017, 0.000000000000000 ) )
#1035 = ORIENTED_EDGE( '', *, *, #1452, .F. )
#1036 = ORIENTED_EDGE( '', *, *, #1453, .T. )
#1037 = ORIENTED_EDGE( '', *, *, #1454, .T. )
#1038 = ORIENTED_EDGE( '', *, *, #1455, .F. )
#1039 = CARTESIAN_POINT( '', ( 0.000000000000000, 1.00000000000000, 0.000000000000000 ) )
#1040 = DIRECTION( '', ( -0.999961923064171, 6.12300084174885E-017, 0.00872653549837393 ) )
#1041 = DIRECTION( '', ( 0.00872653549837393, -5.34346188286470E-019, 0.999961923064171 ) )
#1042 = ORIENTED_EDGE( '', *, *, #1456, .T. )
#1043 = ORIENTED_EDGE( '', *, *, #1457, .F. )
#1044 = ORIENTED_EDGE( '', *, *, #1458, .F. )
#1045 = ORIENTED_EDGE( '', *, *, #1459, .T. )
#1046 = CARTESIAN_POINT( '', ( -1.83697019872103E-017, 0.700000000000000, 0.000000000000000 ) )
#1047 = DIRECTION( '', ( -6.12323399573677E-017, -1.00000000000000, -0.000000000000000 ) )
#1048 = DIRECTION( '', ( 1.00000000000000, -6.12323399573677E-017, 0.000000000000000 ) )
#1049 = ORIENTED_EDGE( '', *, *, #1460, .T. )
#1050 = ORIENTED_EDGE( '', *, *, #1444, .F. )
#1051 = ORIENTED_EDGE( '', *, *, #1461, .F. )
#1052 = ORIENTED_EDGE( '', *, *, #1462, .T. )
#1053 = CARTESIAN_POINT( '', ( -1.83697019872103E-017, 0.700000000000000, 0.000000000000000 ) )
#1054 = DIRECTION( '', ( -6.12323399573677E-017, -1.00000000000000, -0.000000000000000 ) )
#1055 = DIRECTION( '', ( 1.00000000000000, -6.12323399573677E-017, 0.000000000000000 ) )
#1056 = ORIENTED_EDGE( '', *, *, #1463, .T. )
#1057 = ORIENTED_EDGE( '', *, *, #1464, .T. )
#1058 = ORIENTED_EDGE( '', *, *, #1465, .F. )
#1059 = ORIENTED_EDGE( '', *, *, #1466, .F. )
#1060 = CARTESIAN_POINT( '', ( -1.83697019872103E-017, 0.700000000000000, 0.000000000000000 ) )
#1061 = DIRECTION( '', ( -6.12323399573677E-017, -1.00000000000000, -0.000000000000000 ) )
#1062 = DIRECTION( '', ( 1.00000000000000, -6.12323399573677E-017, 0.000000000000000 ) )
#1063 = ORIENTED_EDGE( '', *, *, #1467, .T. )
#1064 = ORIENTED_EDGE( '', *, *, #1468, .F. )
#1065 = CARTESIAN_POINT( '', ( 0.000000000000000, 1.00000000000000, 0.000000000000000 ) )
#1066 = DIRECTION( '', ( -0.000000000000000, 1.00000000000000, 0.000000000000000 ) )
#1067 = DIRECTION( '', ( 0.000000000000000, 0.000000000000000, -1.00000000000000 ) )
#1068 = ORIENTED_EDGE( '', *, *, #1467, .F. )
#1069 = ORIENTED_EDGE( '', *, *, #1448, .F. )
#1070 = ORIENTED_EDGE( '', *, *, #1469, .F. )
#1071 = ORIENTED_EDGE( '', *, *, #1466, .T. )
#1072 = ORIENTED_EDGE( '', *, *, #1470, .T. )
#1073 = ORIENTED_EDGE( '', *, *, #1471, .T. )
#1074 = ORIENTED_EDGE( '', *, *, #1472, .F. )
#1075 = ORIENTED_EDGE( '', *, *, #1461, .T. )
#1076 = ORIENTED_EDGE( '', *, *, #1447, .T. )
#1077 = ORIENTED_EDGE( '', *, *, #1473, .F. )
#1078 = ORIENTED_EDGE( '', *, *, #1453, .F. )
#1079 = ORIENTED_EDGE( '', *, *, #1474, .T. )
#1080 = ORIENTED_EDGE( '', *, *, #1475, .T. )
#1081 = ORIENTED_EDGE( '', *, *, #1476, .T. )
#1082 = ORIENTED_EDGE( '', *, *, #1477, .F. )
#1083 = ORIENTED_EDGE( '', *, *, #1458, .T. )
#1084 = ORIENTED_EDGE( '', *, *, #1478, .T. )
#1085 = CARTESIAN_POINT( '', ( -1.83697019872103E-017, 0.700000000000000, 0.000000000000000 ) )
#1086 = DIRECTION( '', ( 6.12323399573677E-017, 1.00000000000000, 0.000000000000000 ) )
#1087 = DIRECTION( '', ( -1.00000000000000, 6.12323399573677E-017, 0.000000000000000 ) )
#1088 = ORIENTED_EDGE( '', *, *, #1452, .T. )
#1089 = ORIENTED_EDGE( '', *, *, #1479, .T. )
#1090 = ORIENTED_EDGE( '', *, *, #1480, .F. )
#1091 = ORIENTED_EDGE( '', *, *, #1474, .F. )
#1092 = CARTESIAN_POINT( '', ( -1.83697019872103E-017, 0.700000000000000, 0.000000000000000 ) )
#1093 = DIRECTION( '', ( -6.12323399573677E-017, -1.00000000000000, -0.000000000000000 ) )
#1094 = DIRECTION( '', ( 1.00000000000000, -6.12323399573677E-017, 0.000000000000000 ) )
#1095 = ORIENTED_EDGE( '', *, *, #1481, .T. )
#1096 = ORIENTED_EDGE( '', *, *, #1450, .T. )
#1097 = ORIENTED_EDGE( '', *, *, #1482, .F. )
#1098 = ORIENTED_EDGE( '', *, *, #1456, .F. )
#1099 = ORIENTED_EDGE( '', *, *, #1483, .T. )
#1100 = ORIENTED_EDGE( '', *, *, #1484, .F. )
#1101 = ORIENTED_EDGE( '', *, *, #1485, .F. )
#1102 = ORIENTED_EDGE( '', *, *, #1479, .F. )
#1103 = ORIENTED_EDGE( '', *, *, #1455, .T. )
#1104 = ORIENTED_EDGE( '', *, *, #1486, .T. )
#1105 = ORIENTED_EDGE( '', *, *, #1445, .F. )
#1106 = ORIENTED_EDGE( '', *, *, #1460, .F. )
#1107 = ORIENTED_EDGE( '', *, *, #1487, .T. )
#1108 = ORIENTED_EDGE( '', *, *, #1488, .F. )
#1109 = ORIENTED_EDGE( '', *, *, #1489, .F. )
#1110 = ORIENTED_EDGE( '', *, *, #1464, .F. )
#1111 = ORIENTED_EDGE( '', *, *, #1468, .T. )
#1112 = CARTESIAN_POINT( '', ( 0.000000000000000, 1.00000000000000, 0.000000000000000 ) )
#1113 = DIRECTION( '', ( 0.000000000000000, 1.00000000000000, 0.000000000000000 ) )
#1114 = DIRECTION( '', ( 0.000000000000000, 0.000000000000000, 1.00000000000000 ) )
#1115 = ORIENTED_EDGE( '', *, *, #1476, .F. )
#1116 = ORIENTED_EDGE( '', *, *, #1490, .T. )
#1117 = ORIENTED_EDGE( '', *, *, #1484, .T. )
#1118 = ORIENTED_EDGE( '', *, *, #1491, .F. )
#1119 = CARTESIAN_POINT( '', ( -1.83697019872103E-017, 0.700000000000000, 0.000000000000000 ) )
#1120 = DIRECTION( '', ( -6.12323399573676E-017, -1.00000000000000, -0.000000000000000 ) )
#1121 = DIRECTION( '', ( -1.00000000000000, 6.12323399573676E-017, 0.000000000000000 ) )
#1122 = ORIENTED_EDGE( '', *, *, #1480, .T. )
#1123 = ORIENTED_EDGE( '', *, *, #1485, .T. )
#1124 = ORIENTED_EDGE( '', *, *, #1490, .F. )
#1125 = ORIENTED_EDGE( '', *, *, #1475, .F. )
#1126 = CARTESIAN_POINT( '', ( 0.000000000000000, 1.00000000000000, 0.000000000000000 ) )
#1127 = DIRECTION( '', ( -0.00872653549837393, 5.34346188286469E-019, 0.999961923064171 ) )
#1128 = DIRECTION( '', ( 0.999961923064171, 2.33153987919724E-021, 0.00872653549837393 ) )
#1129 = ORIENTED_EDGE( '', *, *, #1462, .F. )
#1130 = ORIENTED_EDGE( '', *, *, #1472, .T. )
#1131 = ORIENTED_EDGE( '', *, *, #1492, .T. )
#1132 = ORIENTED_EDGE( '', *, *, #1487, .F. )
#1133 = CARTESIAN_POINT( '', ( 0.000000000000000, 1.00000000000000, 0.000000000000000 ) )
#1134 = DIRECTION( '', ( -0.00872653549837393, 5.34346188286469E-019, -0.999961923064171 ) )
#1135 = DIRECTION( '', ( -0.999961923064171, -2.33153987919724E-021, 0.00872653549837393 ) )
#1136 = ORIENTED_EDGE( '', *, *, #1465, .T. )
#1137 = ORIENTED_EDGE( '', *, *, #1489, .T. )
#1138 = ORIENTED_EDGE( '', *, *, #1493, .F. )
#1139 = ORIENTED_EDGE( '', *, *, #1470, .F. )
#1140 = CARTESIAN_POINT( '', ( 0.000000000000000, 1.00000000000000, 0.000000000000000 ) )
#1141 = DIRECTION( '', ( 0.00872653549837393, -5.34346188286469E-019, -0.999961923064171 ) )
#1142 = DIRECTION( '', ( -0.999961923064171, -2.33153987919724E-021, -0.00872653549837393 ) )
#1143 = ORIENTED_EDGE( '', *, *, #1471, .F. )
#1144 = ORIENTED_EDGE( '', *, *, #1493, .T. )
#1145 = ORIENTED_EDGE( '', *, *, #1488, .T. )
#1146 = ORIENTED_EDGE( '', *, *, #1492, .F. )
#1147 = CARTESIAN_POINT( '', ( -1.83697019872103E-017, 0.700000000000000, 0.000000000000000 ) )
#1148 = DIRECTION( '', ( -6.12323399573676E-017, -1.00000000000000, -0.000000000000000 ) )
#1149 = DIRECTION( '', ( -1.00000000000000, 6.12323399573676E-017, 0.000000000000000 ) )
#1150 = ORIENTED_EDGE( '', *, *, #1463, .F. )
#1151 = ORIENTED_EDGE( '', *, *, #1469, .T. )
#1152 = ORIENTED_EDGE( '', *, *, #1451, .T. )
#1153 = ORIENTED_EDGE( '', *, *, #1481, .F. )
#1154 = CARTESIAN_POINT( '', ( 0.000000000000000, 1.00000000000000, 0.000000000000000 ) )
#1155 = DIRECTION( '', ( 0.999961923064171, -6.12300084174885E-017, -0.00872653549837393 ) )
#1156 = DIRECTION( '', ( -0.00872653549837393, 5.34346188286470E-019, -0.999961923064171 ) )
#1157 = ORIENTED_EDGE( '', *, *, #1457, .T. )
#1158 = ORIENTED_EDGE( '', *, *, #1482, .T. )
#1159 = ORIENTED_EDGE( '', *, *, #1449, .F. )
#1160 = ORIENTED_EDGE( '', *, *, #1478, .F. )
#1161 = CARTESIAN_POINT( '', ( 0.000000000000000, 1.00000000000000, 0.000000000000000 ) )
#1162 = DIRECTION( '', ( 0.999961923064171, -6.12300084174885E-017, 0.00872653549837393 ) )
#1163 = DIRECTION( '', ( 0.00872653549837393, -5.34346188286470E-019, -0.999961923064171 ) )
#1164 = ORIENTED_EDGE( '', *, *, #1459, .F. )
#1165 = ORIENTED_EDGE( '', *, *, #1477, .T. )
#1166 = ORIENTED_EDGE( '', *, *, #1491, .T. )
#1167 = ORIENTED_EDGE( '', *, *, #1483, .F. )
#1168 = CARTESIAN_POINT( '', ( 0.000000000000000, 1.00000000000000, 0.000000000000000 ) )
#1169 = DIRECTION( '', ( 0.00872653549837393, -5.34346188286469E-019, 0.999961923064171 ) )
#1170 = DIRECTION( '', ( 0.999961923064171, 2.33153987919724E-021, -0.00872653549837393 ) )
#1171 = ORIENTED_EDGE( '', *, *, #1473, .T. )
#1172 = ORIENTED_EDGE( '', *, *, #1446, .T. )
#1173 = ORIENTED_EDGE( '', *, *, #1486, .F. )
#1174 = ORIENTED_EDGE( '', *, *, #1454, .F. )
#1175 = CARTESIAN_POINT( '', ( -1.88198261160431E-017, 0.692648915113383, 0.000000000000000 ) )
#1176 = DIRECTION( '', ( 6.12323399573677E-017, 1.00000000000000, -0.000000000000000 ) )
#1177 = DIRECTION( '', ( 1.00000000000000, -6.12323399573677E-017, 0.000000000000000 ) )
#1178 = ORIENTED_EDGE( '', *, *, #1494, .T. )
#1179 = ORIENTED_EDGE( '', *, *, #1495, .F. )
#1180 = CARTESIAN_POINT( '', ( 0.000000000000000, 1.00000000000000, 0.000000000000000 ) )
#1181 = DIRECTION( '', ( -0.000000000000000, 1.00000000000000, 0.000000000000000 ) )
#1182 = DIRECTION( '', ( 0.000000000000000, 0.000000000000000, -1.00000000000000 ) )
#1183 = ORIENTED_EDGE( '', *, *, #1496, .F. )
#1184 = ORIENTED_EDGE( '', *, *, #1495, .T. )
#1185 = CARTESIAN_POINT( '', ( 0.000000000000000, 0.302000000000000, 0.000000000000000 ) )
#1186 = DIRECTION( '', ( 0.000000000000000, -1.00000000000000, 0.000000000000000 ) )
#1187 = DIRECTION( '', ( 0.000000000000000, 0.000000000000000, -1.00000000000000 ) )
#1188 = ORIENTED_EDGE( '', *, *, #1497, .F. )
#1189 = ORIENTED_EDGE( '', *, *, #1496, .T. )
#1190 = CARTESIAN_POINT( '', ( 0.000000000000000, 0.302000000000000, 0.000000000000000 ) )
#1191 = DIRECTION( '', ( -6.12323399573677E-017, 1.00000000000000, -0.000000000000000 ) )
#1192 = DIRECTION( '', ( -1.00000000000000, -6.12323399573677E-017, 0.000000000000000 ) )
#1193 = ORIENTED_EDGE( '', *, *, #1497, .T. )
#1194 = ORIENTED_EDGE( '', *, *, #1494, .F. )
#1195 = CARTESIAN_POINT( '', ( -3.06161699786838E-018, 0.352000000000000, 0.000000000000000 ) )
#1196 = DIRECTION( '', ( 6.12323399573677E-017, -1.00000000000000, 0.000000000000000 ) )
#1197 = DIRECTION( '', ( 1.00000000000000, 6.12323399573677E-017, 0.000000000000000 ) )
#1198 = ORIENTED_EDGE( '', *, *, #1498, .T. )
#1199 = ORIENTED_EDGE( '', *, *, #1499, .F. )
#1200 = CARTESIAN_POINT( '', ( -2.75545529808155E-017, 0.550000000000000, 0.000000000000000 ) )
#1201 = DIRECTION( '', ( -6.12323399573677E-017, -1.00000000000000, -0.000000000000000 ) )
#1202 = DIRECTION( '', ( -1.00000000000000, 6.12323399573677E-017, 0.000000000000000 ) )
#1203 = ORIENTED_EDGE( '', *, *, #1498, .F. )
#1204 = CARTESIAN_POINT( '', ( -2.75545529808155E-017, 0.550000000000000, 0.000000000000000 ) )
#1205 = DIRECTION( '', ( 6.12323399573677E-017, 1.00000000000000, 0.000000000000000 ) )
#1206 = DIRECTION( '', ( -1.00000000000000, 6.12323399573677E-017, 0.000000000000000 ) )
#1207 = ORIENTED_EDGE( '', *, *, #1499, .T. )
#1208 = CARTESIAN_POINT( '', ( -1.83697019872103E-017, 0.700000000000000, 0.0850000000000000 ) )
#1209 = DIRECTION( '', ( 6.12323399573677E-017, 1.00000000000000, 0.000000000000000 ) )
#1210 = DIRECTION( '', ( -1.00000000000000, 6.12323399573677E-017, 0.000000000000000 ) )
#1211 = ORIENTED_EDGE( '', *, *, #1500, .F. )
#1212 = ORIENTED_EDGE( '', *, *, #1501, .F. )
#1213 = ORIENTED_EDGE( '', *, *, #1502, .T. )
#1214 = ORIENTED_EDGE( '', *, *, #1503, .T. )
#1215 = CARTESIAN_POINT( '', ( 0.000999999999999972, 0.550000000000000, -0.0864877084526462 ) )
#1216 = DIRECTION( '', ( -1.00000000000000, 6.12323399573677E-017, -4.66321405004527E-018 ) )
#1217 = DIRECTION( '', ( -6.12323399573677E-017, -1.00000000000000, 0.000000000000000 ) )
#1218 = ORIENTED_EDGE( '', *, *, #1504, .T. )
#1219 = ORIENTED_EDGE( '', *, *, #1503, .F. )
#1220 = ORIENTED_EDGE( '', *, *, #1505, .F. )
#1221 = ORIENTED_EDGE( '', *, *, #1506, .T. )
#1222 = CARTESIAN_POINT( '', ( -2.75545529808155E-017, 0.550000000000000, 0.000000000000000 ) )
#1223 = DIRECTION( '', ( -6.12323399573677E-017, -1.00000000000000, -0.000000000000000 ) )
#1224 = DIRECTION( '', ( -1.00000000000000, 6.12323399573677E-017, 0.000000000000000 ) )
#1225 = ORIENTED_EDGE( '', *, *, #1507, .F. )
#1226 = ORIENTED_EDGE( '', *, *, #1508, .F. )
#1227 = ORIENTED_EDGE( '', *, *, #1509, .T. )
#1228 = ORIENTED_EDGE( '', *, *, #1501, .T. )
#1229 = CARTESIAN_POINT( '', ( -0.00100000000000005, 0.550000000000000, -0.0864877084526462 ) )
#1230 = DIRECTION( '', ( -0.000000000000000, 0.000000000000000, 1.00000000000000 ) )
#1231 = DIRECTION( '', ( 1.00000000000000, 0.000000000000000, 0.000000000000000 ) )
#1232 = ORIENTED_EDGE( '', *, *, #1510, .T. )
#1233 = ORIENTED_EDGE( '', *, *, #1511, .F. )
#1234 = CARTESIAN_POINT( '', ( 0.000000000000000, 1.00000000000000, 0.000000000000000 ) )
#1235 = DIRECTION( '', ( -0.000000000000000, 1.00000000000000, 0.000000000000000 ) )
#1236 = DIRECTION( '', ( 0.000000000000000, 0.000000000000000, -1.00000000000000 ) )
#1237 = ORIENTED_EDGE( '', *, *, #1511, .T. )
#1238 = ORIENTED_EDGE( '', *, *, #1512, .F. )
#1239 = ORIENTED_EDGE( '', *, *, #1513, .T. )
#1240 = ORIENTED_EDGE( '', *, *, #1507, .T. )
#1241 = ORIENTED_EDGE( '', *, *, #1500, .T. )
#1242 = ORIENTED_EDGE( '', *, *, #1504, .F. )
#1243 = ORIENTED_EDGE( '', *, *, #1514, .T. )
#1244 = ORIENTED_EDGE( '', *, *, #1515, .T. )
#1245 = ORIENTED_EDGE( '', *, *, #1516, .T. )
#1246 = ORIENTED_EDGE( '', *, *, #1517, .F. )
#1247 = ORIENTED_EDGE( '', *, *, #1518, .T. )
#1248 = ORIENTED_EDGE( '', *, *, #1519, .T. )
#1249 = ORIENTED_EDGE( '', *, *, #1520, .T. )
#1250 = ORIENTED_EDGE( '', *, *, #1521, .F. )
#1251 = ORIENTED_EDGE( '', *, *, #1522, .T. )
#1252 = ORIENTED_EDGE( '', *, *, #1523, .T. )
#1253 = ORIENTED_EDGE( '', *, *, #1524, .T. )
#1254 = CARTESIAN_POINT( '', ( -1.83697019872103E-017, 0.700000000000000, 0.0850000000000000 ) )
#1255 = DIRECTION( '', ( 6.12323399573677E-017, 1.00000000000000, 0.000000000000000 ) )
#1256 = DIRECTION( '', ( -1.00000000000000, 6.12323399573677E-017, 0.000000000000000 ) )
#1257 = ORIENTED_EDGE( '', *, *, #1512, .T. )
#1258 = ORIENTED_EDGE( '', *, *, #1525, .F. )
#1259 = ORIENTED_EDGE( '', *, *, #1526, .F. )
#1260 = ORIENTED_EDGE( '', *, *, #1527, .T. )
#1261 = CARTESIAN_POINT( '', ( -2.75545529808155E-017, 0.550000000000000, 0.000000000000000 ) )
#1262 = DIRECTION( '', ( -6.12323399573677E-017, -1.00000000000000, -0.000000000000000 ) )
#1263 = DIRECTION( '', ( -1.00000000000000, 6.12323399573677E-017, 0.000000000000000 ) )
#1264 = ORIENTED_EDGE( '', *, *, #1524, .F. )
#1265 = ORIENTED_EDGE( '', *, *, #1528, .F. )
#1266 = ORIENTED_EDGE( '', *, *, #1529, .T. )
#1267 = ORIENTED_EDGE( '', *, *, #1525, .T. )
#1268 = CARTESIAN_POINT( '', ( -0.0859910068069256, 0.550000000000000, -0.00100000000000000 ) )
#1269 = DIRECTION( '', ( 3.39376532451410E-016, -2.07808192086174E-032, 1.00000000000000 ) )
#1270 = DIRECTION( '', ( 1.00000000000000, 0.000000000000000, -3.39376532451410E-016 ) )
#1271 = ORIENTED_EDGE( '', *, *, #1523, .F. )
#1272 = ORIENTED_EDGE( '', *, *, #1530, .F. )
#1273 = ORIENTED_EDGE( '', *, *, #1531, .T. )
#1274 = ORIENTED_EDGE( '', *, *, #1528, .T. )
#1275 = CARTESIAN_POINT( '', ( -0.0859910068069256, 0.550000000000000, 0.00100000000000000 ) )
#1276 = DIRECTION( '', ( 1.00000000000000, -6.12323399573677E-017, 0.000000000000000 ) )
#1277 = DIRECTION( '', ( 6.12323399573677E-017, 1.00000000000000, 0.000000000000000 ) )
#1278 = ORIENTED_EDGE( '', *, *, #1522, .F. )
#1279 = ORIENTED_EDGE( '', *, *, #1532, .F. )
#1280 = ORIENTED_EDGE( '', *, *, #1533, .T. )
#1281 = ORIENTED_EDGE( '', *, *, #1530, .T. )
#1282 = CARTESIAN_POINT( '', ( -0.0399874980462644, 0.550000000000000, 0.00100000000000000 ) )
#1283 = DIRECTION( '', ( 0.000000000000000, 0.000000000000000, -1.00000000000000 ) )
#1284 = DIRECTION( '', ( -1.00000000000000, 0.000000000000000, 0.000000000000000 ) )
#1285 = ORIENTED_EDGE( '', *, *, #1521, .T. )
#1286 = ORIENTED_EDGE( '', *, *, #1534, .F. )
#1287 = ORIENTED_EDGE( '', *, *, #1535, .F. )
#1288 = ORIENTED_EDGE( '', *, *, #1532, .T. )
#1289 = CARTESIAN_POINT( '', ( -2.75545529808155E-017, 0.550000000000000, 0.000000000000000 ) )
#1290 = DIRECTION( '', ( -6.12323399573677E-017, -1.00000000000000, -0.000000000000000 ) )
#1291 = DIRECTION( '', ( -1.00000000000000, 6.12323399573677E-017, 0.000000000000000 ) )
#1292 = ORIENTED_EDGE( '', *, *, #1520, .F. )
#1293 = ORIENTED_EDGE( '', *, *, #1536, .F. )
#1294 = ORIENTED_EDGE( '', *, *, #1537, .T. )
#1295 = ORIENTED_EDGE( '', *, *, #1534, .T. )
#1296 = CARTESIAN_POINT( '', ( -0.00100000000000003, 0.550000000000000, 0.0862234125541486 ) )
#1297 = DIRECTION( '', ( 1.00000000000000, -6.12323399573677E-017, -3.32980779404047E-016 ) )
#1298 = DIRECTION( '', ( -3.32980779404047E-016, 0.000000000000000, -1.00000000000000 ) )
#1299 = ORIENTED_EDGE( '', *, *, #1519, .F. )
#1300 = ORIENTED_EDGE( '', *, *, #1538, .F. )
#1301 = ORIENTED_EDGE( '', *, *, #1539, .T. )
#1302 = ORIENTED_EDGE( '', *, *, #1536, .T. )
#1303 = CARTESIAN_POINT( '', ( 0.000999999999999972, 0.550000000000000, 0.0862234125541486 ) )
#1304 = DIRECTION( '', ( 0.000000000000000, 0.000000000000000, -1.00000000000000 ) )
#1305 = DIRECTION( '', ( -1.00000000000000, 0.000000000000000, 0.000000000000000 ) )
#1306 = ORIENTED_EDGE( '', *, *, #1518, .F. )
#1307 = ORIENTED_EDGE( '', *, *, #1540, .F. )
#1308 = ORIENTED_EDGE( '', *, *, #1541, .T. )
#1309 = ORIENTED_EDGE( '', *, *, #1538, .T. )
#1310 = CARTESIAN_POINT( '', ( 0.000999999999999972, 0.550000000000000, 0.0399874980462644 ) )
#1311 = DIRECTION( '', ( -1.00000000000000, 6.12323399573677E-017, 4.68987013245137E-018 ) )
#1312 = DIRECTION( '', ( -6.12323399573677E-017, -1.00000000000000, 0.000000000000000 ) )
#1313 = ORIENTED_EDGE( '', *, *, #1517, .T. )
#1314 = ORIENTED_EDGE( '', *, *, #1542, .F. )
#1315 = ORIENTED_EDGE( '', *, *, #1543, .F. )
#1316 = ORIENTED_EDGE( '', *, *, #1540, .T. )
#1317 = CARTESIAN_POINT( '', ( -2.75545529808155E-017, 0.550000000000000, 0.000000000000000 ) )
#1318 = DIRECTION( '', ( -6.12323399573677E-017, -1.00000000000000, -0.000000000000000 ) )
#1319 = DIRECTION( '', ( -1.00000000000000, 6.12323399573677E-017, 0.000000000000000 ) )
#1320 = ORIENTED_EDGE( '', *, *, #1516, .F. )
#1321 = ORIENTED_EDGE( '', *, *, #1544, .F. )
#1322 = ORIENTED_EDGE( '', *, *, #1545, .T. )
#1323 = ORIENTED_EDGE( '', *, *, #1542, .T. )
#1324 = CARTESIAN_POINT( '', ( 0.0862234149334308, 0.550000000000000, 0.00100000000000000 ) )
#1325 = DIRECTION( '', ( 0.000000000000000, 0.000000000000000, -1.00000000000000 ) )
#1326 = DIRECTION( '', ( -1.00000000000000, 0.000000000000000, 0.000000000000000 ) )
#1327 = ORIENTED_EDGE( '', *, *, #1515, .F. )
#1328 = ORIENTED_EDGE( '', *, *, #1546, .F. )
#1329 = ORIENTED_EDGE( '', *, *, #1547, .T. )
#1330 = ORIENTED_EDGE( '', *, *, #1544, .T. )
#1331 = CARTESIAN_POINT( '', ( 0.0862234149334308, 0.550000000000000, -0.00100000000000002 ) )
#1332 = DIRECTION( '', ( -1.00000000000000, 6.12323399573677E-017, 0.000000000000000 ) )
#1333 = DIRECTION( '', ( -6.12323399573677E-017, -1.00000000000000, 0.000000000000000 ) )
#1334 = ORIENTED_EDGE( '', *, *, #1514, .F. )
#1335 = ORIENTED_EDGE( '', *, *, #1506, .F. )
#1336 = ORIENTED_EDGE( '', *, *, #1548, .T. )
#1337 = ORIENTED_EDGE( '', *, *, #1546, .T. )
#1338 = CARTESIAN_POINT( '', ( 0.0399874980462644, 0.550000000000000, -0.00100000000000002 ) )
#1339 = DIRECTION( '', ( 1.21936617168925E-016, -7.46646439573898E-033, 1.00000000000000 ) )
#1340 = DIRECTION( '', ( 1.00000000000000, 0.000000000000000, -1.21936617168925E-016 ) )
#1341 = ORIENTED_EDGE( '', *, *, #1513, .F. )
#1342 = ORIENTED_EDGE( '', *, *, #1527, .F. )
#1343 = ORIENTED_EDGE( '', *, *, #1549, .T. )
#1344 = ORIENTED_EDGE( '', *, *, #1508, .T. )
#1345 = CARTESIAN_POINT( '', ( -0.00100000000000004, 0.550000000000000, -0.0399874980462644 ) )
#1346 = DIRECTION( '', ( 1.00000000000000, -6.12323399573677E-017, -1.16580351251132E-016 ) )
#1347 = DIRECTION( '', ( -1.16580351251132E-016, 0.000000000000000, -1.00000000000000 ) )
#1348 = ORIENTED_EDGE( '', *, *, #1526, .T. )
#1349 = ORIENTED_EDGE( '', *, *, #1529, .F. )
#1350 = ORIENTED_EDGE( '', *, *, #1531, .F. )
#1351 = ORIENTED_EDGE( '', *, *, #1533, .F. )
#1352 = ORIENTED_EDGE( '', *, *, #1535, .T. )
#1353 = ORIENTED_EDGE( '', *, *, #1537, .F. )
#1354 = ORIENTED_EDGE( '', *, *, #1539, .F. )
#1355 = ORIENTED_EDGE( '', *, *, #1541, .F. )
#1356 = ORIENTED_EDGE( '', *, *, #1543, .T. )
#1357 = ORIENTED_EDGE( '', *, *, #1545, .F. )
#1358 = ORIENTED_EDGE( '', *, *, #1547, .F. )
#1359 = ORIENTED_EDGE( '', *, *, #1548, .F. )
#1360 = ORIENTED_EDGE( '', *, *, #1505, .T. )
#1361 = ORIENTED_EDGE( '', *, *, #1502, .F. )
#1362 = ORIENTED_EDGE( '', *, *, #1509, .F. )
#1363 = ORIENTED_EDGE( '', *, *, #1549, .F. )
#1364 = ORIENTED_EDGE( '', *, *, #1510, .F. )
#1365 = CARTESIAN_POINT( '', ( -2.75545529808155E-017, 0.550000000000000, 0.000000000000000 ) )
#1366 = DIRECTION( '', ( 6.12323399573677E-017, 1.00000000000000, 0.000000000000000 ) )
#1367 = DIRECTION( '', ( -1.00000000000000, 6.12323399573677E-017, 0.000000000000000 ) )
#1368 = ORIENTED_EDGE( '', *, *, #1550, .F. )
#1369 = ORIENTED_EDGE( '', *, *, #1551, .F. )
#1370 = CARTESIAN_POINT( '', ( 0.000000000000000, 1.00000000000000, 0.000000000000000 ) )
#1371 = DIRECTION( '', ( -0.000000000000000, 1.00000000000000, 0.000000000000000 ) )
#1372 = DIRECTION( '', ( 0.000000000000000, 0.000000000000000, -1.00000000000000 ) )
#1373 = ORIENTED_EDGE( '', *, *, #1550, .T. )
#1374 = CARTESIAN_POINT( '', ( -3.06161699786838E-018, 0.352000000000000, 0.000000000000000 ) )
#1375 = DIRECTION( '', ( 6.12323399573677E-017, -1.00000000000000, 0.000000000000000 ) )
#1376 = DIRECTION( '', ( 1.00000000000000, 6.12323399573677E-017, 0.000000000000000 ) )
#1377 = ORIENTED_EDGE( '', *, *, #1551, .T. )
#1378 = CARTESIAN_POINT( '', ( -2.75545529808155E-017, 0.550000000000000, 0.000000000000000 ) )
#1379 = DIRECTION( '', ( 6.12323399573677E-017, 1.00000000000000, 0.000000000000000 ) )
#1380 = DIRECTION( '', ( -1.00000000000000, 6.12323399573677E-017, 0.000000000000000 ) )
#1381 = EDGE_CURVE( '', #1552, #1552, #1553, .T. )
#1382 = EDGE_CURVE( '', #1554, #1554, #1555, .T. )
#1383 = EDGE_CURVE( '', #1556, #1557, #1558, .T. )
#1384 = EDGE_CURVE( '', #1556, #1559, #1560, .T. )
#1385 = EDGE_CURVE( '', #1559, #1561, #1562, .T. )
#1386 = EDGE_CURVE( '', #1557, #1561, #1563, .T. )
#1387 = EDGE_CURVE( '', #1564, #1565, #1566, .T. )
#1388 = EDGE_CURVE( '', #1564, #1567, #1568, .T. )
#1389 = EDGE_CURVE( '', #1567, #1569, #1570, .T. )
#1390 = EDGE_CURVE( '', #1565, #1569, #1571, .T. )
#1391 = EDGE_CURVE( '', #1572, #1573, #1574, .T. )
#1392 = EDGE_CURVE( '', #1572, #1575, #1576, .T. )
#1393 = EDGE_CURVE( '', #1575, #1577, #1578, .T. )
#1394 = EDGE_CURVE( '', #1573, #1577, #1579, .T. )
#1395 = EDGE_CURVE( '', #1580, #1581, #1582, .T. )
#1396 = EDGE_CURVE( '', #1580, #1583, #1584, .T. )
#1397 = EDGE_CURVE( '', #1583, #1585, #1586, .T. )
#1398 = EDGE_CURVE( '', #1581, #1585, #1587, .T. )
#1399 = EDGE_CURVE( '', #1588, #1588, #1589, .T. )
#1400 = EDGE_CURVE( '', #1590, #1591, #1592, .T. )
#1401 = EDGE_CURVE( '', #1591, #1593, #1594, .T. )
#1402 = EDGE_CURVE( '', #1595, #1593, #1596, .T. )
#1403 = EDGE_CURVE( '', #1590, #1595, #1597, .T. )
#1404 = EDGE_CURVE( '', #1598, #1599, #1600, .T. )
#1405 = EDGE_CURVE( '', #1599, #1601, #1602, .T. )
#1406 = EDGE_CURVE( '', #1603, #1601, #1604, .T. )
#1407 = EDGE_CURVE( '', #1598, #1603, #1605, .T. )
#1408 = EDGE_CURVE( '', #1606, #1607, #1608, .T. )
#1409 = EDGE_CURVE( '', #1607, #1609, #1610, .T. )
#1410 = EDGE_CURVE( '', #1611, #1609, #1612, .T. )
#1411 = EDGE_CURVE( '', #1606, #1611, #1613, .T. )
#1412 = EDGE_CURVE( '', #1614, #1615, #1616, .T. )
#1413 = EDGE_CURVE( '', #1615, #1617, #1618, .T. )
#1414 = EDGE_CURVE( '', #1619, #1617, #1620, .T. )
#1415 = EDGE_CURVE( '', #1614, #1619, #1621, .T. )
#1416 = EDGE_CURVE( '', #1622, #1622, #1623, .T. )
#1417 = EDGE_CURVE( '', #1567, #1611, #1624, .T. )
#1418 = EDGE_CURVE( '', #1564, #1606, #1625, .T. )
#1419 = EDGE_CURVE( '', #1569, #1609, #1626, .T. )
#1420 = EDGE_CURVE( '', #1565, #1607, #1627, .T. )
#1421 = EDGE_CURVE( '', #1556, #1614, #1628, .T. )
#1422 = EDGE_CURVE( '', #1557, #1615, #1629, .T. )
#1423 = EDGE_CURVE( '', #1561, #1617, #1630, .T. )
#1424 = EDGE_CURVE( '', #1559, #1619, #1631, .T. )
#1425 = EDGE_CURVE( '', #1573, #1599, #1632, .T. )
#1426 = EDGE_CURVE( '', #1577, #1601, #1633, .T. )
#1427 = EDGE_CURVE( '', #1575, #1603, #1634, .T. )
#1428 = EDGE_CURVE( '', #1572, #1598, #1635, .T. )
#1429 = EDGE_CURVE( '', #1585, #1593, #1636, .T. )
#1430 = EDGE_CURVE( '', #1583, #1595, #1637, .T. )
#1431 = EDGE_CURVE( '', #1580, #1590, #1638, .T. )
#1432 = EDGE_CURVE( '', #1581, #1591, #1639, .T. )
#1433 = EDGE_CURVE( '', #1640, #1640, #1641, .T. )
#1434 = EDGE_CURVE( '', #1642, #1642, #1643, .T. )
#1435 = EDGE_CURVE( '', #1644, #1644, #1645, .F. )
#1436 = EDGE_CURVE( '', #1646, #1646, #1647, .T. )
#1437 = EDGE_CURVE( '', #1648, #1648, #1649, .T. )
#1438 = EDGE_CURVE( '', #1650, #1650, #1651, .T. )
#1439 = EDGE_CURVE( '', #1652, #1652, #1653, .T. )
#1440 = EDGE_CURVE( '', #1654, #1654, #1655, .T. )
#1441 = EDGE_CURVE( '', #1656, #1656, #1657, .T. )
#1442 = EDGE_CURVE( '', #1658, #1658, #1659, .T. )
#1443 = EDGE_CURVE( '', #1660, #1660, #1661, .T. )
#1444 = EDGE_CURVE( '', #1662, #1663, #1664, .T. )
#1445 = EDGE_CURVE( '', #1663, #1665, #1666, .T. )
#1446 = EDGE_CURVE( '', #1667, #1665, #1668, .T. )
#1447 = EDGE_CURVE( '', #1662, #1667, #1669, .T. )
#1448 = EDGE_CURVE( '', #1670, #1671, #1672, .T. )
#1449 = EDGE_CURVE( '', #1671, #1673, #1674, .T. )
#1450 = EDGE_CURVE( '', #1675, #1673, #1676, .T. )
#1451 = EDGE_CURVE( '', #1670, #1675, #1677, .T. )
#1452 = EDGE_CURVE( '', #1678, #1679, #1680, .T. )
#1453 = EDGE_CURVE( '', #1678, #1681, #1682, .T. )
#1454 = EDGE_CURVE( '', #1681, #1683, #1684, .T. )
#1455 = EDGE_CURVE( '', #1679, #1683, #1685, .T. )
#1456 = EDGE_CURVE( '', #1686, #1687, #1688, .T. )
#1457 = EDGE_CURVE( '', #1689, #1687, #1690, .T. )
#1458 = EDGE_CURVE( '', #1691, #1689, #1692, .T. )
#1459 = EDGE_CURVE( '', #1691, #1686, #1693, .T. )
#1460 = EDGE_CURVE( '', #1694, #1663, #1695, .T. )
#1461 = EDGE_CURVE( '', #1696, #1662, #1697, .T. )
#1462 = EDGE_CURVE( '', #1696, #1694, #1698, .T. )
#1463 = EDGE_CURVE( '', #1699, #1700, #1701, .T. )
#1464 = EDGE_CURVE( '', #1700, #1702, #1703, .T. )
#1465 = EDGE_CURVE( '', #1704, #1702, #1705, .T. )
#1466 = EDGE_CURVE( '', #1699, #1704, #1706, .T. )
#1467 = EDGE_CURVE( '', #1707, #1707, #1708, .T. )
#1468 = EDGE_CURVE( '', #1709, #1709, #1710, .T. )
#1469 = EDGE_CURVE( '', #1699, #1670, #1711, .T. )
#1470 = EDGE_CURVE( '', #1704, #1712, #1713, .T. )
#1471 = EDGE_CURVE( '', #1712, #1714, #1715, .T. )
#1472 = EDGE_CURVE( '', #1696, #1714, #1716, .T. )
#1473 = EDGE_CURVE( '', #1681, #1667, #1717, .T. )
#1474 = EDGE_CURVE( '', #1678, #1718, #1719, .T. )
#1475 = EDGE_CURVE( '', #1718, #1720, #1721, .T. )
#1476 = EDGE_CURVE( '', #1720, #1722, #1723, .T. )
#1477 = EDGE_CURVE( '', #1691, #1722, #1724, .T. )
#1478 = EDGE_CURVE( '', #1689, #1671, #1725, .T. )
#1479 = EDGE_CURVE( '', #1679, #1726, #1727, .T. )
#1480 = EDGE_CURVE( '', #1718, #1726, #1728, .T. )
#1481 = EDGE_CURVE( '', #1700, #1675, #1729, .T. )
#1482 = EDGE_CURVE( '', #1687, #1673, #1730, .T. )
#1483 = EDGE_CURVE( '', #1686, #1731, #1732, .T. )
#1484 = EDGE_CURVE( '', #1733, #1731, #1734, .T. )
#1485 = EDGE_CURVE( '', #1726, #1733, #1735, .T. )
#1486 = EDGE_CURVE( '', #1683, #1665, #1736, .T. )
#1487 = EDGE_CURVE( '', #1694, #1737, #1738, .T. )
#1488 = EDGE_CURVE( '', #1739, #1737, #1740, .T. )
#1489 = EDGE_CURVE( '', #1702, #1739, #1741, .T. )
#1490 = EDGE_CURVE( '', #1720, #1733, #1742, .T. )
#1491 = EDGE_CURVE( '', #1722, #1731, #1743, .T. )
#1492 = EDGE_CURVE( '', #1714, #1737, #1744, .T. )
#1493 = EDGE_CURVE( '', #1712, #1739, #1745, .T. )
#1494 = EDGE_CURVE( '', #1746, #1746, #1747, .T. )
#1495 = EDGE_CURVE( '', #1748, #1748, #1749, .T. )
#1496 = EDGE_CURVE( '', #1750, #1750, #1751, .T. )
#1497 = EDGE_CURVE( '', #1752, #1752, #1753, .T. )
#1498 = EDGE_CURVE( '', #1754, #1754, #1755, .T. )
#1499 = EDGE_CURVE( '', #1756, #1756, #1757, .T. )
#1500 = EDGE_CURVE( '', #1758, #1759, #1760, .T. )
#1501 = EDGE_CURVE( '', #1761, #1758, #1762, .T. )
#1502 = EDGE_CURVE( '', #1761, #1763, #1764, .T. )
#1503 = EDGE_CURVE( '', #1763, #1759, #1765, .T. )
#1504 = EDGE_CURVE( '', #1766, #1759, #1767, .T. )
#1505 = EDGE_CURVE( '', #1768, #1763, #1769, .T. )
#1506 = EDGE_CURVE( '', #1768, #1766, #1770, .T. )
#1507 = EDGE_CURVE( '', #1771, #1758, #1772, .T. )
#1508 = EDGE_CURVE( '', #1773, #1771, #1774, .T. )
#1509 = EDGE_CURVE( '', #1773, #1761, #1775, .T. )
#1510 = EDGE_CURVE( '', #1776, #1776, #1777, .T. )
#1511 = EDGE_CURVE( '', #1778, #1778, #1779, .T. )
#1512 = EDGE_CURVE( '', #1780, #1781, #1782, .T. )
#1513 = EDGE_CURVE( '', #1780, #1771, #1783, .T. )
#1514 = EDGE_CURVE( '', #1766, #1784, #1785, .T. )
#1515 = EDGE_CURVE( '', #1784, #1786, #1787, .T. )
#1516 = EDGE_CURVE( '', #1786, #1788, #1789, .T. )
#1517 = EDGE_CURVE( '', #1790, #1788, #1791, .T. )
#1518 = EDGE_CURVE( '', #1790, #1792, #1793, .T. )
#1519 = EDGE_CURVE( '', #1792, #1794, #1795, .T. )
#1520 = EDGE_CURVE( '', #1794, #1796, #1797, .T. )
#1521 = EDGE_CURVE( '', #1798, #1796, #1799, .T. )
#1522 = EDGE_CURVE( '', #1798, #1800, #1801, .T. )
#1523 = EDGE_CURVE( '', #1800, #1802, #1803, .T. )
#1524 = EDGE_CURVE( '', #1802, #1781, #1804, .T. )
#1525 = EDGE_CURVE( '', #1805, #1781, #1806, .T. )
#1526 = EDGE_CURVE( '', #1807, #1805, #1808, .T. )
#1527 = EDGE_CURVE( '', #1807, #1780, #1809, .T. )
#1528 = EDGE_CURVE( '', #1810, #1802, #1811, .T. )
#1529 = EDGE_CURVE( '', #1810, #1805, #1812, .T. )
#1530 = EDGE_CURVE( '', #1813, #1800, #1814, .T. )
#1531 = EDGE_CURVE( '', #1813, #1810, #1815, .T. )
#1532 = EDGE_CURVE( '', #1816, #1798, #1817, .T. )
#1533 = EDGE_CURVE( '', #1816, #1813, #1818, .T. )
#1534 = EDGE_CURVE( '', #1819, #1796, #1820, .T. )
#1535 = EDGE_CURVE( '', #1816, #1819, #1821, .T. )
#1536 = EDGE_CURVE( '', #1822, #1794, #1823, .T. )
#1537 = EDGE_CURVE( '', #1822, #1819, #1824, .T. )
#1538 = EDGE_CURVE( '', #1825, #1792, #1826, .T. )
#1539 = EDGE_CURVE( '', #1825, #1822, #1827, .T. )
#1540 = EDGE_CURVE( '', #1828, #1790, #1829, .T. )
#1541 = EDGE_CURVE( '', #1828, #1825, #1830, .T. )
#1542 = EDGE_CURVE( '', #1831, #1788, #1832, .T. )
#1543 = EDGE_CURVE( '', #1828, #1831, #1833, .T. )
#1544 = EDGE_CURVE( '', #1834, #1786, #1835, .T. )
#1545 = EDGE_CURVE( '', #1834, #1831, #1836, .T. )
#1546 = EDGE_CURVE( '', #1837, #1784, #1838, .T. )
#1547 = EDGE_CURVE( '', #1837, #1834, #1839, .T. )
#1548 = EDGE_CURVE( '', #1768, #1837, #1840, .T. )
#1549 = EDGE_CURVE( '', #1807, #1773, #1841, .T. )
#1550 = EDGE_CURVE( '', #1842, #1842, #1843, .T. )
#1551 = EDGE_CURVE( '', #1844, #1844, #1845, .T. )
#1552 = VERTEX_POINT( '', #1846 )
#1553 = CIRCLE( '', #1847, 0.0505000000000000 )
#1554 = VERTEX_POINT( '', #1848 )
#1555 = CIRCLE( '', #1849, 0.0505000000000000 )
#1556 = VERTEX_POINT( '', #1850 )
#1557 = VERTEX_POINT( '', #1851 )
#1558 = LINE( '', #1852, #1853 )
#1559 = VERTEX_POINT( '', #1854 )
#1560 = CIRCLE( '', #1855, 0.0800000000000000 )
#1561 = VERTEX_POINT( '', #1856 )
#1562 = LINE( '', #1857, #1858 )
#1563 = CIRCLE( '', #1859, 0.0820000000000000 )
#1564 = VERTEX_POINT( '', #1860 )
#1565 = VERTEX_POINT( '', #1861 )
#1566 = LINE( '', #1862, #1863 )
#1567 = VERTEX_POINT( '', #1864 )
#1568 = CIRCLE( '', #1865, 0.0800000000000000 )
#1569 = VERTEX_POINT( '', #1866 )
#1570 = LINE( '', #1867, #1868 )
#1571 = CIRCLE( '', #1869, 0.0820000000000000 )
#1572 = VERTEX_POINT( '', #1870 )
#1573 = VERTEX_POINT( '', #1871 )
#1574 = LINE( '', #1872, #1873 )
#1575 = VERTEX_POINT( '', #1874 )
#1576 = CIRCLE( '', #1875, 0.0800000000000000 )
#1577 = VERTEX_POINT( '', #1876 )
#1578 = LINE( '', #1877, #1878 )
#1579 = CIRCLE( '', #1879, 0.0820000000000000 )
#1580 = VERTEX_POINT( '', #1880 )
#1581 = VERTEX_POINT( '', #1881 )
#1582 = LINE( '', #1882, #1883 )
#1583 = VERTEX_POINT( '', #1884 )
#1584 = CIRCLE( '', #1885, 0.0800000000000000 )
#1585 = VERTEX_POINT( '', #1886 )
#1586 = LINE( '', #1887, #1888 )
#1587 = CIRCLE( '', #1889, 0.0820000000000000 )
#1588 = VERTEX_POINT( '', #1890 )
#1589 = CIRCLE( '', #1891, 0.105000000000000 )
#1590 = VERTEX_POINT( '', #1892 )
#1591 = VERTEX_POINT( '', #1893 )
#1592 = LINE( '', #1894, #1895 )
#1593 = VERTEX_POINT( '', #1896 )
#1594 = CIRCLE( '', #1897, 0.0820000000000000 )
#1595 = VERTEX_POINT( '', #1898 )
#1596 = LINE( '', #1899, #1900 )
#1597 = CIRCLE( '', #1901, 0.0800000000000000 )
#1598 = VERTEX_POINT( '', #1902 )
#1599 = VERTEX_POINT( '', #1903 )
#1600 = LINE( '', #1904, #1905 )
#1601 = VERTEX_POINT( '', #1906 )
#1602 = CIRCLE( '', #1907, 0.0820000000000000 )
#1603 = VERTEX_POINT( '', #1908 )
#1604 = LINE( '', #1909, #1910 )
#1605 = CIRCLE( '', #1911, 0.0800000000000000 )
#1606 = VERTEX_POINT( '', #1912 )
#1607 = VERTEX_POINT( '', #1913 )
#1608 = LINE( '', #1914, #1915 )
#1609 = VERTEX_POINT( '', #1916 )
#1610 = CIRCLE( '', #1917, 0.0820000000000000 )
#1611 = VERTEX_POINT( '', #1918 )
#1612 = LINE( '', #1919, #1920 )
#1613 = CIRCLE( '', #1921, 0.0800000000000000 )
#1614 = VERTEX_POINT( '', #1922 )
#1615 = VERTEX_POINT( '', #1923 )
#1616 = LINE( '', #1924, #1925 )
#1617 = VERTEX_POINT( '', #1926 )
#1618 = CIRCLE( '', #1927, 0.0820000000000000 )
#1619 = VERTEX_POINT( '', #1928 )
#1620 = LINE( '', #1929, #1930 )
#1621 = CIRCLE( '', #1931, 0.0800000000000000 )
#1622 = VERTEX_POINT( '', #1932 )
#1623 = CIRCLE( '', #1933, 0.105000000000000 )
#1624 = LINE( '', #1934, #1935 )
#1625 = LINE( '', #1936, #1937 )
#1626 = LINE( '', #1938, #1939 )
#1627 = LINE( '', #1940, #1941 )
#1628 = LINE( '', #1942, #1943 )
#1629 = LINE( '', #1944, #1945 )
#1630 = LINE( '', #1946, #1947 )
#1631 = LINE( '', #1948, #1949 )
#1632 = LINE( '', #1950, #1951 )
#1633 = LINE( '', #1952, #1953 )
#1634 = LINE( '', #1954, #1955 )
#1635 = LINE( '', #1956, #1957 )
#1636 = LINE( '', #1958, #1959 )
#1637 = LINE( '', #1960, #1961 )
#1638 = LINE( '', #1962, #1963 )
#1639 = LINE( '', #1964, #1965 )
#1640 = VERTEX_POINT( '', #1966 )
#1641 = CIRCLE( '', #1967, 0.150000000000000 )
#1642 = VERTEX_POINT( '', #1968 )
#1643 = CIRCLE( '', #1969, 0.105000000000000 )
#1644 = VERTEX_POINT( '', #1970 )
#1645 = CIRCLE( '', #1971, 0.105000000000000 )
#1646 = VERTEX_POINT( '', #1972 )
#1647 = CIRCLE( '', #1973, 0.150000000000000 )
#1648 = VERTEX_POINT( '', #1974 )
#1649 = CIRCLE( '', #1975, 0.0525000000000000 )
#1650 = VERTEX_POINT( '', #1976 )
#1651 = CIRCLE( '', #1977, 0.150000000000000 )
#1652 = VERTEX_POINT( '', #1978 )
#1653 = CIRCLE( '', #1979, 0.0525000000000000 )
#1654 = VERTEX_POINT( '', #1980 )
#1655 = CIRCLE( '', #1981, 0.150000000000000 )
#1656 = VERTEX_POINT( '', #1982 )
#1657 = CIRCLE( '', #1983, 0.0505000000000000 )
#1658 = VERTEX_POINT( '', #1984 )
#1659 = CIRCLE( '', #1985, 0.0850000000000000 )
#1660 = VERTEX_POINT( '', #1986 )
#1661 = CIRCLE( '', #1987, 0.0505000000000000 )
#1662 = VERTEX_POINT( '', #1988 )
#1663 = VERTEX_POINT( '', #1989 )
#1664 = LINE( '', #1990, #1991 )
#1665 = VERTEX_POINT( '', #1992 )
#1666 = LINE( '', #1993, #1994 )
#1667 = VERTEX_POINT( '', #1995 )
#1668 = LINE( '', #1996, #1997 )
#1669 = LINE( '', #1998, #1999 )
#1670 = VERTEX_POINT( '', #2000 )
#1671 = VERTEX_POINT( '', #2001 )
#1672 = CIRCLE( '', #2002, 0.102000000000000 )
#1673 = VERTEX_POINT( '', #2003 )
#1674 = LINE( '', #2004, #2005 )
#1675 = VERTEX_POINT( '', #2006 )
#1676 = CIRCLE( '', #2007, 0.102000000000000 )
#1677 = LINE( '', #2008, #2009 )
#1678 = VERTEX_POINT( '', #2010 )
#1679 = VERTEX_POINT( '', #2011 )
#1680 = LINE( '', #2012, #2013 )
#1681 = VERTEX_POINT( '', #2014 )
#1682 = LINE( '', #2015, #2016 )
#1683 = VERTEX_POINT( '', #2017 )
#1684 = LINE( '', #2018, #2019 )
#1685 = LINE( '', #2020, #2021 )
#1686 = VERTEX_POINT( '', #2022 )
#1687 = VERTEX_POINT( '', #2023 )
#1688 = CIRCLE( '', #2024, 0.0525000000000000 )
#1689 = VERTEX_POINT( '', #2025 )
#1690 = LINE( '', #2026, #2027 )
#1691 = VERTEX_POINT( '', #2028 )
#1692 = CIRCLE( '', #2029, 0.0870000000000000 )
#1693 = LINE( '', #2030, #2031 )
#1694 = VERTEX_POINT( '', #2032 )
#1695 = CIRCLE( '', #2033, 0.0525000000000000 )
#1696 = VERTEX_POINT( '', #2034 )
#1697 = CIRCLE( '', #2035, 0.0870000000000000 )
#1698 = LINE( '', #2036, #2037 )
#1699 = VERTEX_POINT( '', #2038 )
#1700 = VERTEX_POINT( '', #2039 )
#1701 = LINE( '', #2040, #2041 )
#1702 = VERTEX_POINT( '', #2042 )
#1703 = CIRCLE( '', #2043, 0.0525000000000000 )
#1704 = VERTEX_POINT( '', #2044 )
#1705 = LINE( '', #2045, #2046 )
#1706 = CIRCLE( '', #2047, 0.0870000000000000 )
#1707 = VERTEX_POINT( '', #2048 )
#1708 = CIRCLE( '', #2049, 0.150000000000000 )
#1709 = VERTEX_POINT( '', #2050 )
#1710 = CIRCLE( '', #2051, 0.150000000000000 )
#1711 = LINE( '', #2052, #2053 )
#1712 = VERTEX_POINT( '', #2054 )
#1713 = LINE( '', #2055, #2056 )
#1714 = VERTEX_POINT( '', #2057 )
#1715 = CIRCLE( '', #2058, 0.102000000000000 )
#1716 = LINE( '', #2059, #2060 )
#1717 = CIRCLE( '', #2061, 0.102000000000000 )
#1718 = VERTEX_POINT( '', #2062 )
#1719 = CIRCLE( '', #2063, 0.0870000000000000 )
#1720 = VERTEX_POINT( '', #2064 )
#1721 = LINE( '', #2065, #2066 )
#1722 = VERTEX_POINT( '', #2067 )
#1723 = CIRCLE( '', #2068, 0.102000000000000 )
#1724 = LINE( '', #2069, #2070 )
#1725 = LINE( '', #2071, #2072 )
#1726 = VERTEX_POINT( '', #2073 )
#1727 = CIRCLE( '', #2074, 0.0525000000000000 )
#1728 = LINE( '', #2075, #2076 )
#1729 = LINE( '', #2077, #2078 )
#1730 = LINE( '', #2079, #2080 )
#1731 = VERTEX_POINT( '', #2081 )
#1732 = LINE( '', #2082, #2083 )
#1733 = VERTEX_POINT( '', #2084 )
#1734 = CIRCLE( '', #2085, 0.102000000000000 )
#1735 = LINE( '', #2086, #2087 )
#1736 = CIRCLE( '', #2088, 0.102000000000000 )
#1737 = VERTEX_POINT( '', #2089 )
#1738 = LINE( '', #2090, #2091 )
#1739 = VERTEX_POINT( '', #2092 )
#1740 = CIRCLE( '', #2093, 0.102000000000000 )
#1741 = LINE( '', #2094, #2095 )
#1742 = LINE( '', #2096, #2097 )
#1743 = LINE( '', #2098, #2099 )
#1744 = LINE( '', #2100, #2101 )
#1745 = LINE( '', #2102, #2103 )
#1746 = VERTEX_POINT( '', #2104 )
#1747 = CIRCLE( '', #2105, 0.150000000000000 )
#1748 = VERTEX_POINT( '', #2106 )
#1749 = CIRCLE( '', #2107, 0.150000000000000 )
#1750 = VERTEX_POINT( '', #2108 )
#1751 = CIRCLE( '', #2109, 0.105000000000000 )
#1752 = VERTEX_POINT( '', #2110 )
#1753 = CIRCLE( '', #2111, 0.118397459621556 )
#1754 = VERTEX_POINT( '', #2112 )
#1755 = CIRCLE( '', #2113, 0.0370000000000000 )
#1756 = VERTEX_POINT( '', #2114 )
#1757 = CIRCLE( '', #2115, 0.0370000000000000 )
#1758 = VERTEX_POINT( '', #2116 )
#1759 = VERTEX_POINT( '', #2117 )
#1760 = LINE( '', #2118, #2119 )
#1761 = VERTEX_POINT( '', #2120 )
#1762 = LINE( '', #2121, #2122 )
#1763 = VERTEX_POINT( '', #2123 )
#1764 = LINE( '', #2124, #2125 )
#1765 = LINE( '', #2126, #2127 )
#1766 = VERTEX_POINT( '', #2128 )
#1767 = CIRCLE( '', #2129, 0.0400000000000000 )
#1768 = VERTEX_POINT( '', #2130 )
#1769 = CIRCLE( '', #2131, 0.0400000000000000 )
#1770 = LINE( '', #2132, #2133 )
#1771 = VERTEX_POINT( '', #2134 )
#1772 = LINE( '', #2135, #2136 )
#1773 = VERTEX_POINT( '', #2137 )
#1774 = LINE( '', #2138, #2139 )
#1775 = LINE( '', #2140, #2141 )
#1776 = VERTEX_POINT( '', #2142 )
#1777 = CIRCLE( '', #2143, 0.150000000000000 )
#1778 = VERTEX_POINT( '', #2144 )
#1779 = CIRCLE( '', #2145, 0.150000000000000 )
#1780 = VERTEX_POINT( '', #2146 )
#1781 = VERTEX_POINT( '', #2147 )
#1782 = CIRCLE( '', #2148, 0.0400000000000000 )
#1783 = LINE( '', #2149, #2150 )
#1784 = VERTEX_POINT( '', #2151 )
#1785 = LINE( '', #2152, #2153 )
#1786 = VERTEX_POINT( '', #2154 )
#1787 = LINE( '', #2155, #2156 )
#1788 = VERTEX_POINT( '', #2157 )
#1789 = LINE( '', #2158, #2159 )
#1790 = VERTEX_POINT( '', #2160 )
#1791 = CIRCLE( '', #2161, 0.0400000000000000 )
#1792 = VERTEX_POINT( '', #2162 )
#1793 = LINE( '', #2163, #2164 )
#1794 = VERTEX_POINT( '', #2165 )
#1795 = LINE( '', #2166, #2167 )
#1796 = VERTEX_POINT( '', #2168 )
#1797 = LINE( '', #2169, #2170 )
#1798 = VERTEX_POINT( '', #2171 )
#1799 = CIRCLE( '', #2172, 0.0400000000000000 )
#1800 = VERTEX_POINT( '', #2173 )
#1801 = LINE( '', #2174, #2175 )
#1802 = VERTEX_POINT( '', #2176 )
#1803 = LINE( '', #2177, #2178 )
#1804 = LINE( '', #2179, #2180 )
#1805 = VERTEX_POINT( '', #2181 )
#1806 = LINE( '', #2182, #2183 )
#1807 = VERTEX_POINT( '', #2184 )
#1808 = CIRCLE( '', #2185, 0.0400000000000000 )
#1809 = LINE( '', #2186, #2187 )
#1810 = VERTEX_POINT( '', #2188 )
#1811 = LINE( '', #2189, #2190 )
#1812 = LINE( '', #2191, #2192 )
#1813 = VERTEX_POINT( '', #2193 )
#1814 = LINE( '', #2194, #2195 )
#1815 = LINE( '', #2196, #2197 )
#1816 = VERTEX_POINT( '', #2198 )
#1817 = LINE( '', #2199, #2200 )
#1818 = LINE( '', #2201, #2202 )
#1819 = VERTEX_POINT( '', #2203 )
#1820 = LINE( '', #2204, #2205 )
#1821 = CIRCLE( '', #2206, 0.0400000000000000 )
#1822 = VERTEX_POINT( '', #2207 )
#1823 = LINE( '', #2208, #2209 )
#1824 = LINE( '', #2210, #2211 )
#1825 = VERTEX_POINT( '', #2212 )
#1826 = LINE( '', #2213, #2214 )
#1827 = LINE( '', #2215, #2216 )
#1828 = VERTEX_POINT( '', #2217 )
#1829 = LINE( '', #2218, #2219 )
#1830 = LINE( '', #2220, #2221 )
#1831 = VERTEX_POINT( '', #2222 )
#1832 = LINE( '', #2223, #2224 )
#1833 = CIRCLE( '', #2225, 0.0400000000000000 )
#1834 = VERTEX_POINT( '', #2226 )
#1835 = LINE( '', #2227, #2228 )
#1836 = LINE( '', #2229, #2230 )
#1837 = VERTEX_POINT( '', #2231 )
#1838 = LINE( '', #2232, #2233 )
#1839 = LINE( '', #2234, #2235 )
#1840 = LINE( '', #2236, #2237 )
#1841 = LINE( '', #2238, #2239 )
#1842 = VERTEX_POINT( '', #2240 )
#1843 = CIRCLE( '', #2241, 0.150000000000000 )
#1844 = VERTEX_POINT( '', #2242 )
#1845 = CIRCLE( '', #2243, 0.150000000000000 )
#1846 = CARTESIAN_POINT( '', ( 0.000000000000000, -0.100000000000000, 0.0505000000000000 ) )
#1847 = AXIS2_PLACEMENT_3D( '', #2244, #2245, #2246 )
#1848 = CARTESIAN_POINT( '', ( 0.000000000000000, 0.100000000000000, 0.0505000000000000 ) )
#1849 = AXIS2_PLACEMENT_3D( '', #2247, #2248, #2249 )
#1850 = CARTESIAN_POINT( '', ( 0.0365685424949238, 0.300000000000000, -0.0565685424949238 ) )
#1851 = CARTESIAN_POINT( '', ( 0.0379827560572969, 0.300000000000000, -0.0579827560572969 ) )
#1852 = CARTESIAN_POINT( '', ( 0.0365685424949238, 0.300000000000000, -0.0565685424949238 ) )
#1853 = VECTOR( '', #2250, 1.00000000000000 )
#1854 = CARTESIAN_POINT( '', ( -0.100000000000000, 0.300000000000000, -1.83697019872103E-017 ) )
#1855 = AXIS2_PLACEMENT_3D( '', #2251, #2252, #2253 )
#1856 = CARTESIAN_POINT( '', ( -0.102000000000000, 0.300000000000000, -1.87370960269545E-017 ) )
#1857 = CARTESIAN_POINT( '', ( -0.100000000000000, 0.300000000000000, -1.83697019872103E-017 ) )
#1858 = VECTOR( '', #2254, 1.00000000000000 )
#1859 = AXIS2_PLACEMENT_3D( '', #2255, #2256, #2257 )
#1860 = CARTESIAN_POINT( '', ( -0.0365685424949238, 0.300000000000000, 0.0565685424949238 ) )
#1861 = CARTESIAN_POINT( '', ( -0.0379827560572969, 0.300000000000000, 0.0579827560572969 ) )
#1862 = CARTESIAN_POINT( '', ( -0.0365685424949238, 0.300000000000000, 0.0565685424949238 ) )
#1863 = VECTOR( '', #2258, 1.00000000000000 )
#1864 = CARTESIAN_POINT( '', ( 0.100000000000000, 0.300000000000000, 6.12323399573677E-018 ) )
#1865 = AXIS2_PLACEMENT_3D( '', #2259, #2260, #2261 )
#1866 = CARTESIAN_POINT( '', ( 0.102000000000000, 0.300000000000000, 6.24569867565150E-018 ) )
#1867 = CARTESIAN_POINT( '', ( 0.100000000000000, 0.300000000000000, 6.12323399573677E-018 ) )
#1868 = VECTOR( '', #2262, 1.00000000000000 )
#1869 = AXIS2_PLACEMENT_3D( '', #2263, #2264, #2265 )
#1870 = CARTESIAN_POINT( '', ( 0.0565685424949238, 0.300000000000000, 0.0365685424949238 ) )
#1871 = CARTESIAN_POINT( '', ( 0.0579827560572969, 0.300000000000000, 0.0379827560572969 ) )
#1872 = CARTESIAN_POINT( '', ( 0.0565685424949238, 0.300000000000000, 0.0365685424949238 ) )
#1873 = VECTOR( '', #2266, 1.00000000000000 )
#1874 = CARTESIAN_POINT( '', ( 1.22464679914735E-017, 0.300000000000000, -0.100000000000000 ) )
#1875 = AXIS2_PLACEMENT_3D( '', #2267, #2268, #2269 )
#1876 = CARTESIAN_POINT( '', ( 1.24913973513030E-017, 0.300000000000000, -0.102000000000000 ) )
#1877 = CARTESIAN_POINT( '', ( 1.22464679914735E-017, 0.300000000000000, -0.100000000000000 ) )
#1878 = VECTOR( '', #2270, 1.00000000000000 )
#1879 = AXIS2_PLACEMENT_3D( '', #2271, #2272, #2273 )
#1880 = CARTESIAN_POINT( '', ( -0.0565685424949238, 0.300000000000000, -0.0365685424949238 ) )
#1881 = CARTESIAN_POINT( '', ( -0.0579827560572969, 0.300000000000000, -0.0379827560572969 ) )
#1882 = CARTESIAN_POINT( '', ( -0.0565685424949238, 0.300000000000000, -0.0365685424949238 ) )
#1883 = VECTOR( '', #2274, 1.00000000000000 )
#1884 = CARTESIAN_POINT( '', ( 0.000000000000000, 0.300000000000000, 0.100000000000000 ) )
#1885 = AXIS2_PLACEMENT_3D( '', #2275, #2276, #2277 )
#1886 = CARTESIAN_POINT( '', ( 0.000000000000000, 0.300000000000000, 0.102000000000000 ) )
#1887 = CARTESIAN_POINT( '', ( 0.000000000000000, 0.300000000000000, 0.100000000000000 ) )
#1888 = VECTOR( '', #2278, 1.00000000000000 )
#1889 = AXIS2_PLACEMENT_3D( '', #2279, #2280, #2281 )
#1890 = CARTESIAN_POINT( '', ( 0.000000000000000, 0.300000000000000, 0.105000000000000 ) )
#1891 = AXIS2_PLACEMENT_3D( '', #2282, #2283, #2284 )
#1892 = CARTESIAN_POINT( '', ( -0.0565685424949238, 0.100000000000000, -0.0365685424949238 ) )
#1893 = CARTESIAN_POINT( '', ( -0.0579827560572969, 0.100000000000000, -0.0379827560572969 ) )
#1894 = CARTESIAN_POINT( '', ( -0.0565685424949238, 0.100000000000000, -0.0365685424949238 ) )
#1895 = VECTOR( '', #2285, 1.00000000000000 )
#1896 = CARTESIAN_POINT( '', ( 0.000000000000000, 0.100000000000000, 0.102000000000000 ) )
#1897 = AXIS2_PLACEMENT_3D( '', #2286, #2287, #2288 )
#1898 = CARTESIAN_POINT( '', ( 0.000000000000000, 0.100000000000000, 0.100000000000000 ) )
#1899 = CARTESIAN_POINT( '', ( 0.000000000000000, 0.100000000000000, 0.100000000000000 ) )
#1900 = VECTOR( '', #2289, 1.00000000000000 )
#1901 = AXIS2_PLACEMENT_3D( '', #2290, #2291, #2292 )
#1902 = CARTESIAN_POINT( '', ( 0.0565685424949238, 0.100000000000000, 0.0365685424949238 ) )
#1903 = CARTESIAN_POINT( '', ( 0.0579827560572969, 0.100000000000000, 0.0379827560572969 ) )
#1904 = CARTESIAN_POINT( '', ( 0.0565685424949238, 0.100000000000000, 0.0365685424949238 ) )
#1905 = VECTOR( '', #2293, 1.00000000000000 )
#1906 = CARTESIAN_POINT( '', ( 1.24913973513030E-017, 0.100000000000000, -0.102000000000000 ) )
#1907 = AXIS2_PLACEMENT_3D( '', #2294, #2295, #2296 )
#1908 = CARTESIAN_POINT( '', ( 1.22464679914735E-017, 0.100000000000000, -0.100000000000000 ) )
#1909 = CARTESIAN_POINT( '', ( 1.22464679914735E-017, 0.100000000000000, -0.100000000000000 ) )
#1910 = VECTOR( '', #2297, 1.00000000000000 )
#1911 = AXIS2_PLACEMENT_3D( '', #2298, #2299, #2300 )
#1912 = CARTESIAN_POINT( '', ( -0.0365685424949238, 0.100000000000000, 0.0565685424949238 ) )
#1913 = CARTESIAN_POINT( '', ( -0.0379827560572969, 0.100000000000000, 0.0579827560572969 ) )
#1914 = CARTESIAN_POINT( '', ( -0.0365685424949238, 0.100000000000000, 0.0565685424949238 ) )
#1915 = VECTOR( '', #2301, 1.00000000000000 )
#1916 = CARTESIAN_POINT( '', ( 0.102000000000000, 0.100000000000000, 6.24569867565150E-018 ) )
#1917 = AXIS2_PLACEMENT_3D( '', #2302, #2303, #2304 )
#1918 = CARTESIAN_POINT( '', ( 0.100000000000000, 0.100000000000000, 6.12323399573677E-018 ) )
#1919 = CARTESIAN_POINT( '', ( 0.100000000000000, 0.100000000000000, 6.12323399573677E-018 ) )
#1920 = VECTOR( '', #2305, 1.00000000000000 )
#1921 = AXIS2_PLACEMENT_3D( '', #2306, #2307, #2308 )
#1922 = CARTESIAN_POINT( '', ( 0.0365685424949238, 0.100000000000000, -0.0565685424949238 ) )
#1923 = CARTESIAN_POINT( '', ( 0.0379827560572969, 0.100000000000000, -0.0579827560572969 ) )
#1924 = CARTESIAN_POINT( '', ( 0.0365685424949238, 0.100000000000000, -0.0565685424949238 ) )
#1925 = VECTOR( '', #2309, 1.00000000000000 )
#1926 = CARTESIAN_POINT( '', ( -0.102000000000000, 0.100000000000000, -1.87370960269545E-017 ) )
#1927 = AXIS2_PLACEMENT_3D( '', #2310, #2311, #2312 )
#1928 = CARTESIAN_POINT( '', ( -0.100000000000000, 0.100000000000000, -1.83697019872103E-017 ) )
#1929 = CARTESIAN_POINT( '', ( -0.100000000000000, 0.100000000000000, -1.83697019872103E-017 ) )
#1930 = VECTOR( '', #2313, 1.00000000000000 )
#1931 = AXIS2_PLACEMENT_3D( '', #2314, #2315, #2316 )
#1932 = CARTESIAN_POINT( '', ( 0.000000000000000, 0.0999999999999996, 0.105000000000000 ) )
#1933 = AXIS2_PLACEMENT_3D( '', #2317, #2318, #2319 )
#1934 = CARTESIAN_POINT( '', ( 0.100000000000000, 0.300000000000000, 6.12323399573677E-018 ) )
#1935 = VECTOR( '', #2320, 1.00000000000000 )
#1936 = CARTESIAN_POINT( '', ( -0.0365685424949238, 0.300000000000000, 0.0565685424949238 ) )
#1937 = VECTOR( '', #2321, 1.00000000000000 )
#1938 = CARTESIAN_POINT( '', ( 0.102000000000000, 0.300000000000000, 6.24569867565150E-018 ) )
#1939 = VECTOR( '', #2322, 1.00000000000000 )
#1940 = CARTESIAN_POINT( '', ( -0.0379827560572969, 0.300000000000000, 0.0579827560572969 ) )
#1941 = VECTOR( '', #2323, 1.00000000000000 )
#1942 = CARTESIAN_POINT( '', ( 0.0365685424949238, 0.300000000000000, -0.0565685424949238 ) )
#1943 = VECTOR( '', #2324, 1.00000000000000 )
#1944 = CARTESIAN_POINT( '', ( 0.0379827560572969, 0.300000000000000, -0.0579827560572969 ) )
#1945 = VECTOR( '', #2325, 1.00000000000000 )
#1946 = CARTESIAN_POINT( '', ( -0.102000000000000, 0.300000000000000, -1.87370960269545E-017 ) )
#1947 = VECTOR( '', #2326, 1.00000000000000 )
#1948 = CARTESIAN_POINT( '', ( -0.100000000000000, 0.300000000000000, -1.83697019872103E-017 ) )
#1949 = VECTOR( '', #2327, 1.00000000000000 )
#1950 = CARTESIAN_POINT( '', ( 0.0579827560572969, 0.300000000000000, 0.0379827560572969 ) )
#1951 = VECTOR( '', #2328, 1.00000000000000 )
#1952 = CARTESIAN_POINT( '', ( 1.24913973513030E-017, 0.300000000000000, -0.102000000000000 ) )
#1953 = VECTOR( '', #2329, 1.00000000000000 )
#1954 = CARTESIAN_POINT( '', ( 1.22464679914735E-017, 0.300000000000000, -0.100000000000000 ) )
#1955 = VECTOR( '', #2330, 1.00000000000000 )
#1956 = CARTESIAN_POINT( '', ( 0.0565685424949238, 0.300000000000000, 0.0365685424949238 ) )
#1957 = VECTOR( '', #2331, 1.00000000000000 )
#1958 = CARTESIAN_POINT( '', ( 0.000000000000000, 0.300000000000000, 0.102000000000000 ) )
#1959 = VECTOR( '', #2332, 1.00000000000000 )
#1960 = CARTESIAN_POINT( '', ( 0.000000000000000, 0.300000000000000, 0.100000000000000 ) )
#1961 = VECTOR( '', #2333, 1.00000000000000 )
#1962 = CARTESIAN_POINT( '', ( -0.0565685424949238, 0.300000000000000, -0.0365685424949238 ) )
#1963 = VECTOR( '', #2334, 1.00000000000000 )
#1964 = CARTESIAN_POINT( '', ( -0.0579827560572969, 0.300000000000000, -0.0379827560572969 ) )
#1965 = VECTOR( '', #2335, 1.00000000000000 )
#1966 = CARTESIAN_POINT( '', ( 0.000000000000000, 0.0980000000000000, 0.150000000000000 ) )
#1967 = AXIS2_PLACEMENT_3D( '', #2336, #2337, #2338 )
#1968 = CARTESIAN_POINT( '', ( 0.000000000000000, 0.0979999999999999, 0.105000000000000 ) )
#1969 = AXIS2_PLACEMENT_3D( '', #2339, #2340, #2341 )
#1970 = CARTESIAN_POINT( '', ( 0.000000000000000, 0.302000000000000, -0.105000000000000 ) )
#1971 = AXIS2_PLACEMENT_3D( '', #2342, #2343, #2344 )
#1972 = CARTESIAN_POINT( '', ( 0.000000000000000, 0.302000000000000, -0.150000000000000 ) )
#1973 = AXIS2_PLACEMENT_3D( '', #2345, #2346, #2347 )
#1974 = CARTESIAN_POINT( '', ( 0.000000000000000, 0.000000000000000, 0.0525000000000000 ) )
#1975 = AXIS2_PLACEMENT_3D( '', #2348, #2349, #2350 )
#1976 = CARTESIAN_POINT( '', ( 0.000000000000000, 0.000000000000000, 0.150000000000000 ) )
#1977 = AXIS2_PLACEMENT_3D( '', #2351, #2352, #2353 )
#1978 = CARTESIAN_POINT( '', ( 0.000000000000000, 0.0980000000000000, 0.0525000000000000 ) )
#1979 = AXIS2_PLACEMENT_3D( '', #2354, #2355, #2356 )
#1980 = CARTESIAN_POINT( '', ( 0.000000000000000, 0.0980000000000000, 0.150000000000000 ) )
#1981 = AXIS2_PLACEMENT_3D( '', #2357, #2358, #2359 )
#1982 = CARTESIAN_POINT( '', ( -0.0505000000000000, 1.00000000000000, 0.000000000000000 ) )
#1983 = AXIS2_PLACEMENT_3D( '', #2360, #2361, #2362 )
#1984 = CARTESIAN_POINT( '', ( -0.0850000000000000, 0.700000000000000, 0.000000000000000 ) )
#1985 = AXIS2_PLACEMENT_3D( '', #2363, #2364, #2365 )
#1986 = CARTESIAN_POINT( '', ( 0.000000000000000, 1.10000000000000, 0.0505000000000000 ) )
#1987 = AXIS2_PLACEMENT_3D( '', #2366, #2367, #2368 )
#1988 = CARTESIAN_POINT( '', ( 0.000759208588358514, 0.700000000000000, -0.0869966873065829 ) )
#1989 = CARTESIAN_POINT( '', ( 0.000458143113664632, 1.00000000000000, -0.0524980009608690 ) )
#1990 = CARTESIAN_POINT( '', ( 0.000759208588358514, 0.700000000000000, -0.0869966873065829 ) )
#1991 = VECTOR( '', #2369, 1.00000000000000 )
#1992 = CARTESIAN_POINT( '', ( 0.000890106620834141, 1.00000000000000, -0.101996116152545 ) )
#1993 = CARTESIAN_POINT( '', ( 0.000458143113664632, 1.00000000000000, -0.0524980009608690 ) )
#1994 = VECTOR( '', #2370, 1.00000000000000 )
#1995 = CARTESIAN_POINT( '', ( 0.000890106620834123, 0.700000000000000, -0.101996116152545 ) )
#1996 = CARTESIAN_POINT( '', ( 0.000890106620834123, 0.700000000000000, -0.101996116152545 ) )
#1997 = VECTOR( '', #2371, 1.00000000000000 )
#1998 = CARTESIAN_POINT( '', ( 0.000759208588358514, 0.700000000000000, -0.0869966873065829 ) )
#1999 = VECTOR( '', #2372, 1.00000000000000 )
#2000 = CARTESIAN_POINT( '', ( 0.000890106620834123, 0.700000000000000, 0.101996116152545 ) )
#2001 = CARTESIAN_POINT( '', ( -0.000890106620834160, 0.700000000000000, 0.101996116152545 ) )
#2002 = AXIS2_PLACEMENT_3D( '', #2373, #2374, #2375 )
#2003 = CARTESIAN_POINT( '', ( -0.000890106620834141, 1.00000000000000, 0.101996116152545 ) )
#2004 = CARTESIAN_POINT( '', ( -0.000890106620834160, 0.700000000000000, 0.101996116152545 ) )
#2005 = VECTOR( '', #2376, 1.00000000000000 )
#2006 = CARTESIAN_POINT( '', ( 0.000890106620834141, 1.00000000000000, 0.101996116152545 ) )
#2007 = AXIS2_PLACEMENT_3D( '', #2377, #2378, #2379 )
#2008 = CARTESIAN_POINT( '', ( 0.000890106620834123, 0.700000000000000, 0.101996116152545 ) )
#2009 = VECTOR( '', #2380, 1.00000000000000 )
#2010 = CARTESIAN_POINT( '', ( -0.000759208588358551, 0.700000000000000, -0.0869966873065829 ) )
#2011 = CARTESIAN_POINT( '', ( -0.000458143113664632, 1.00000000000000, -0.0524980009608690 ) )
[truncated: 539 more rows]
