# Supplementary material for: Data of numerical simulation and experimental research on the design of a cyclone separator with a high flux density
Source: Data Brief. 2018 Sep 7;20:1836–43. doi: 10.1016/j.dib.2018.08.210 (PMC6169372; doi:10.1016/j.dib.2018.08.210)
Supplement: Supplementary file 3 — Supplementary material [file mmc3.xlsx]

## Sheet: Regime 1
time, s	Т, K	P, kPa	U, m/s	Qwc +	Qnc +
0	283.444	1509.88	5.71816	40.4193	630.567
3	283.386	1502.02	5.71816	40.4193	630.567
6	283.367	1498.67	5.71996	40.432	624.315
9	283.352	1495.07	5.71727	40.413	621.192
12	283.339	1492.46	5.71727	40.413	621.192
15	283.329	1491.1	5.71439	40.3926	619.269
18	283.312	1489.37	5.71439	40.3926	619.269
21	283.289	1488.14	5.71319	40.3841	618.132
24	283.272	1487.53	5.71319	40.3841	618.132
27	283.244	1486.72	5.71036	40.3642	617.281
30	283.215	1486.01	5.71036	40.3642	617.281
33	283.195	1485.55	5.70851	40.3511	616.697
36	283.163	1484.82	5.70851	40.3511	616.697
39	283.127	1484.06	5.70593	40.3328	616.036
42	283.102	1483.54	5.70593	40.3328	616.036
45	283.065	1482.75	5.7048	40.3249	615.513
48	283.028	1481.97	5.7048	40.3249	615.513
51	283.004	1481.43	5.70298	40.312	614.912
54	282.967	1480.63	5.70298	40.312	614.912
57	282.933	1479.82	5.70225	40.3068	614.413
60	282.912	1479.26	5.70063	40.2954	613.791
63	282.878	1478.45	5.70063	40.2954	613.791
66	282.841	1477.58	5.69945	40.287	613.217
69	282.815	1476.99	5.69945	40.287	613.217
72	282.776	1476.13	5.69766	40.2744	612.563
75	282.74	1475.34	5.69766	40.2744	612.563
78	282.718	1474.84	5.69669	40.2676	611.966
81	282.685	1474.14	5.69669	40.2676	611.966
84	282.651	1473.4	5.69519	40.2569	611.431
87	282.627	1472.87	5.69519	40.2569	611.431
90	282.59	1472.07	5.69413	40.2494	610.906
93	282.555	1471.31	5.69413	40.2494	610.906
96	282.533	1470.83	5.69353	40.2452	610.444
99	282.501	1470.2	5.69353	40.2452	610.444
102	282.472	1469.58	5.69308	40.242	610.064
105	282.453	1469.15	5.69308	40.242	610.064
108	282.423	1468.5	5.69137	40.2299	609.553
111	282.392	1467.8	5.68978	40.2187	609.023
114	282.37	1467.35	5.68978	40.2187	609.023
117	282.333	1466.62	5.68767	40.2038	608.437
120	282.296	1465.9	5.68767	40.2038	608.437
123	282.271	1465.43	5.68639	40.1947	607.94
126	282.238	1464.76	5.68639	40.1947	607.94
129	282.207	1464.12	5.68495	40.1846	607.451
132	282.185	1463.66	5.68495	40.1846	607.451
135	282.151	1462.93	5.68115	40.1577	606.69
138	282.127	1462.4	5.68115	40.1577	606.69
141	282.09	1461.62	5.67782	40.1341	605.923
144	282.055	1460.97	5.67782	40.1341	605.923
147	282.03	1460.53	5.6749	40.1135	605.278
150	281.993	1459.87	5.6749	40.1135	605.278

## Sheet: Regime 2
time, s	Т, K	P, kPa	U, m/s	Qwc +	Qnc +
0	291.778	1231.99	10.449	73.8594	906.565
3	291.717	1231.59	10.449	73.8594	906.565
6	291.661	1231.66	10.4789	74.0708	908.896
9	291.622	1231.77	10.4789	74.0708	908.896
12	291.561	1231.99	10.5054	74.2586	911.69
15	291.518	1231.97	10.5054	74.2586	911.69
18	291.451	1231.96	10.5252	74.3982	913.825
21	291.381	1231.95	10.5252	74.3982	913.825
24	291.334	1231.96	10.5389	74.4948	915.395
27	291.264	1232.07	10.5389	74.4948	915.395
30	291.192	1232.13	10.5516	74.5851	916.98
33	291.144	1232.21	10.5604	74.6469	918.234
36	291.073	1232.48	10.5604	74.6469	918.234
39	291.002	1232.9	10.5679	74.6999	919.695
42	290.954	1233.09	10.5679	74.6999	919.695
45	290.879	1233.21	10.5744	74.7462	921.08
48	290.801	1232.99	10.5744	74.7462	921.08
51	290.748	1232.81	10.5787	74.7763	921.586
54	290.67	1232.95	10.5787	74.7763	921.586
57	290.594	1233.33	10.5841	74.8145	922.77
60	290.544	1233.61	10.5841	74.8145	922.77
63	290.467	1233.69	10.6788	75.4837	931.851
66	290.387	1233.52	10.6788	75.4837	931.851
69	290.332	1233.37	10.6674	75.4031	931.092
72	290.249	1233.27	10.6674	75.4031	931.092
75	290.166	1233.27	10.6665	75.397	931.333
78	290.111	1233.24	10.6665	75.397	931.333
81	290.028	1233.01	10.6491	75.2741	930.21
84	289.943	1232.64	10.6491	75.2741	930.21
87	289.886	1232.33	10.6304	75.1419	928.645
90	289.8	1232	10.6166	75.0442	927.427
93	289.715	1232.06	10.6166	75.0442	927.427
96	289.657	1232.29	10.6086	74.9875	927.425
99	289.571	1232.68	10.6086	74.9875	927.425
102	289.514	1232.82	10.6002	74.9285	927.575
105	289.427	1232.67	10.6002	74.9285	927.575
108	289.338	1232.25	10.5952	74.8934	927.317
111	289.278	1231.91	10.5952	74.8934	927.317
114	289.186	1231.47	10.5913	74.8653	926.859
117	289.096	1231.13	10.5913	74.8653	926.859
120	289.037	1231.01	10.5848	74.8198	926.385
123	288.949	1230.96	10.5848	74.8198	926.385
126	288.861	1230.79	10.5809	74.792	926.429
129	288.802	1230.69	10.5809	74.792	926.429
132	288.712	1230.71	10.5793	74.7808	926.583
135	288.624	1230.93	10.5793	74.7808	926.583
138	288.565	1231.1	10.5313	74.4413	923.084
141	288.475	1231.23	10.5336	74.4413	923.084
144	288.382	1230.82	10.5336	74.4576	924.007
147	288.319	1230.42	10.5344	74.4633	923.991
150	288.224	1229.9	10.5344	74.4633	923.991
153	288.128	1229.52	10.5249	74.3963	923.092
156	288.065	1229.39	10.5249	74.3963	923.092
159	287.972	1229.35	10.5196	74.3587	922.935
162	287.879	1229.28	10.5196	74.3587	922.935
165	287.817	1229.2	10.5187	74.352	923.295
168	287.723	1229.12	10.5187	74.352	923.295
171	287.661	1229.04	10.5176	74.3447	923.602
174	287.568	1228.97	10.5176	74.3447	923.602
177	287.475	1228.79	10.515	74.3259	923.761
180	287.413	1228.6	10.515	74.3259	923.761
183	287.319	1228.31	10.5179	74.3469	924.228
186	287.225	1228.09	10.5179	74.3469	924.228
189	287.162	1228.02	10.5169	74.3398	924.355
192	287.068	1228.03	10.5169	74.3398	924.355
195	286.971	1227.96	10.5174	74.3429	924.88
198	286.909	1227.87	10.5174	74.3429	924.88

## Sheet: Regime 3
time, s	Т, K	P, kPa	U, m/s	Qwc +	Qnc +
0	291.769	687.273	21.301	150.568	1028.66
3	291.727	687.339	21.3891	151.19	1033.31
6	291.864	687.51	21.4487	151.19	1033.31
9	291.8	687.769	21.4487	151.612	1035.95
12	291.758	687.985	21.5004	151.977	1039.07
15	291.695	688.336	21.5326	152.205	1041.64
18	291.631	688.668	21.553	152.349	1043.36
21	291.59	688.873	21.553	152.349	1043.36
24	291.527	689.08	21.5502	152.33	1044.16
27	291.465	689.24	21.5437	152.283	1044.3
30	291.423	689.348	21.5385	152.247	1044.53
33	291.357	689.611	21.5317	152.198	1045
36	291.291	690.115	21.5317	152.198	1045
39	291.246	690.39	21.5283	152.175	1045.84
42	291.178	690.787	21.5247	152.149	1046.86
45	291.109	690.826	21.521	152.123	1047.18
48	291.061	690.716	21.5178	152.101	1047.09
51	290.991	690.604	21.5178	152.101	1047.09
54	290.92	690.476	21.5149	152.08	1047.03
57	290.871	690.535	21.5103	152.047	1047.01
60	290.797	690.265	21.5032	151.997	1046.67
63	290.72	689.654	21.5014	151.997	1046.67
66	290.668	689.138	21.5014	151.984	1045.93
69	290.588	688.201	21.4931	151.926	1044.55
72	290.508	687.767	21.4896	151.901	1043.29
75	290.454	687.707	21.4809	151.839	1042.96
78	290.375	687.71	21.4809	151.839	1042.96
81	290.296	688.066	21.3433	150.867	1036.57
84	290.243	688.217	21.3781	151.113	1039.33
87	290.163	688.49	21.3757	151.096	1039.85
90	290.081	688.925	21.373	151.077	1040.93
93	290.027	689.075	21.373	151.077	1040.93
96	289.944	689.315	21.3786	151.117	1041.85
99	289.859	689.449	21.3764	151.101	1042.4
102	289.773	689.538	21.3722	151.071	1042.78
105	289.715	689.651	21.3698	151.054	1043.22
